# Supplementary material for: Transcriptomic Profiles Reveal Downregulation of Low-Density Lipoprotein Particle Receptor Pathway Activity in Patients Surviving Severe COVID-19
Source: Cells. 2021 Dec 10;10(12):3495. doi: 10.3390/cells10123495 (PMC8700658; doi:10.3390/cells10123495)
Supplement: Supplementary file 1 [file cells-10-03495-s001.zip]

Archive with 6 entries (4 files):
- cells-1457830-supplementary/
- cells-1457830-supplementary/cells-1457830-sp-1028/
- cells-1457830-supplementary/cells-1457830-sp-1028/Supplementary   Table  1_Lists of DEGs for all pipelines.xlsx
- cells-1457830-supplementary/cells-1457830-sp-1028/Supplementary  Table 2_Functional clusters for three pipelines.pdf
- cells-1457830-supplementary/cells-1457830-sp-1028/Supplementary  Table 3_ Overlapping DEGs determined by Venn diagramm.xlsx
- cells-1457830-supplementary/cells-1457830-sp-1028/Supplementary  Table 4_Functional clusters   for common  DEGs .pdf
