# Supplementary material for: Transcriptomic Profiles Reveal Downregulation of Low-Density Lipoprotein Particle Receptor Pathway Activity in Patients Surviving Severe COVID-19
Source: Cells. 2021 Dec 10;10(12):3495. doi: 10.3390/cells10123495 (PMC8700658; doi:10.3390/cells10123495)
Supplement: Supplementary file 1 [file cells-10-03495-s001.zip › cells-1457830-supplementary/cells-1457830-sp-1028/Supplementary Table 1_Lists of DEGs for all pipelines.xlsx]

## Sheet: Pipepline 1
Ensembl_gene_id	Gene_symbol	Gene_name	log2FoldChange	pvalue	padj
ENSG00000134184.13	GSTM1		-3.37464	2.74194e-10	1.76117e-07
ENSG00000108950.12	FAM20A		-2.96381	3.07367e-12	4.48381e-09
ENSG00000174705.13	SH3PXD2B		-2.85733	1.68721e-15	5.60155e-12
ENSG00000224237.1	NA		-2.75274	5.74796e-05	0.00341993
ENSG00000134531.10	EMP1		-2.67091	4.94994e-08	1.15731e-05
ENSG00000157168.20	NRG1		-2.64338	7.32068e-07	0.000103999
ENSG00000110079.18	MS4A4A		-2.57187	1.3557e-07	2.74447e-05
ENSG00000170439.7	METTL7B		-2.46915	2.4729e-05	0.00180837
ENSG00000019169.10	MARCO		-2.46658	7.7335e-10	4.14116e-07
ENSG00000137869.15	CYP19A1		-2.39551	9.18907e-05	0.00482717
ENSG00000173369.16	C1QB		-2.39336	4.17168e-08	1.02849e-05
ENSG00000109472.14	CPE		-2.38454	0.000456717	0.0149242
ENSG00000164125.15	GASK1B		-2.29199	9.03562e-10	4.50701e-07
ENSG00000156968.9	MPV17L		-2.26379	0.000529552	0.0164617
ENSG00000105048.17	TNNT1		-2.25567	0.000345406	0.0124646
ENSG00000159189.12	C1QC		-2.20883	2.22102e-06	0.000261482
ENSG00000248810.2	LINC02432		-2.11846	2.69554e-09	1.08092e-06
ENSG00000214274.9	ANG		-2.06441	8.08802e-10	4.19566e-07
ENSG00000161944.16	ASGR2		-2.02798	1.67763e-08	4.72012e-06
ENSG00000135047.15	CTSL		-2.02545	1.87559e-07	3.53805e-05
ENSG00000224721.1	LOC102724153		-2.00913	4.83123e-08	1.14569e-05
ENSG00000146700.9	SSC4D		-1.99581	0.000158792	0.00734247
ENSG00000179241.13	LDLRAD3		-1.98706	6.93776e-08	1.55631e-05
ENSG00000169385.3	RNASE2		-1.97478	1.79701e-07	3.42877e-05
ENSG00000119686.10	FLVCR2		-1.96144	1.58122e-06	0.00020555
ENSG00000143344.15	RGL1		-1.953	3.31281e-05	0.00225768
ENSG00000170425.3	ADORA2B		-1.94736	3.86374e-06	0.000411142
ENSG00000228058.2	LINC01736		-1.9321	6.2037e-05	0.00361339
ENSG00000074181.9	NOTCH3		-1.90779	0.00024872	0.0101132
ENSG00000253293.5	HOXA10		-1.9047	2.49772e-05	0.00181851
ENSG00000079215.14	SLC1A3		-1.89894	1.49559e-07	2.99118e-05
ENSG00000245067.7	IGFBP7-AS1		-1.86329	1.75089e-06	0.000216901
ENSG00000260314.3	MRC1		-1.85806	0.000117342	0.00592062
ENSG00000229129.1	NA		-1.85018	0.000528452	0.0164583
ENSG00000186407.7	CD300E		-1.84856	1.5271e-09	6.85131e-07
ENSG00000162745.10	OLFML2B		-1.84241	0.000109957	0.00558191
ENSG00000196935.9	SRGAP1		-1.81825	3.73403e-10	2.21375e-07
ENSG00000164850.15	GPER1		-1.8094	6.85584e-14	1.62581e-10
ENSG00000248429.5	FAM198B-AS1		-1.80096	6.51912e-08	1.50302e-05
ENSG00000239830.1	NA		-1.79092	0.00129829	0.0290735
ENSG00000175164.15	ABO		-1.74308	0.00176396	0.0352793
ENSG00000112874.10	NUDT12		-1.72703	0.000329668	0.0121073
ENSG00000129538.14	RNASE1		-1.72687	4.03988e-05	0.00262988
ENSG00000254756.1	NA		-1.69866	2.80697e-05	0.0019744
ENSG00000187164.20	SHTN1		-1.69605	2.87733e-07	4.92408e-05
ENSG00000157227.13	MMP14		-1.69456	2.75425e-08	7.25724e-06
ENSG00000153208.17	MERTK		-1.68713	1.00739e-10	9.29036e-08
ENSG00000106853.20	PTGR1		-1.67874	0.00162623	0.0336602
ENSG00000132170.22	PPARG		-1.67635	1.19456e-05	0.00104367
ENSG00000174791.11	RIN1		-1.6744	2.10082e-10	1.58517e-07
ENSG00000064989.13	CALCRL		-1.67359	2.70652e-05	0.00193656
ENSG00000010327.10	STAB1		-1.6695	4.68469e-12	5.75493e-09
ENSG00000138119.17	MYOF		-1.65526	1.96403e-10	1.55252e-07
ENSG00000172594.13	SMPDL3A		-1.65331	8.85129e-06	0.000807315
ENSG00000186818.12	LILRB4		-1.64037	4.8767e-11	5.05958e-08
ENSG00000132669.13	RIN2		-1.61599	3.21596e-07	5.3385e-05
ENSG00000166033.13	HTRA1		-1.61483	3.74675e-05	0.00248784
ENSG00000173372.17	C1QA		-1.59716	0.000221824	0.00927526
ENSG00000123384.14	LRP1		-1.59148	8.37524e-08	1.85372e-05
ENSG00000124313.16	IQSEC2		-1.58923	3.24131e-12	4.48381e-09
ENSG00000145936.9	KCNMB1		-1.58346	4.84713e-07	7.59078e-05
ENSG00000231806.3	NA		-1.5809	2.08015e-07	3.87984e-05
ENSG00000004799.8	PDK4		-1.57515	3.44956e-08	8.94729e-06
ENSG00000198848.13	CES1		-1.57438	4.5479e-05	0.00289254
ENSG00000138439.12	FAM117B		-1.5604	2.06291e-16	1.14148e-12
ENSG00000141655.17	TNFRSF11A		-1.53493	0.000923973	0.0229954
ENSG00000164023.14	SGMS2		-1.52186	1.81337e-12	3.01019e-09
ENSG00000149418.11	ST14		-1.51606	1.71309e-06	0.000216313
ENSG00000137726.17	FXYD6		-1.5096	2.28436e-06	0.000265177
ENSG00000249835.2	VCAN-AS1		-1.50894	7.14684e-06	0.000677929
ENSG00000121807.5	CCR2		-1.49874	4.50604e-09	1.61682e-06
ENSG00000111961.18	SASH1		-1.49571	4.47205e-05	0.00286278
ENSG00000248905.10	FMN1		-1.48481	6.8235e-09	2.13275e-06
ENSG00000112290.13	WASF1		-1.48339	1.23919e-07	2.60387e-05
ENSG00000258451.1	NA		-1.47271	7.25296e-06	0.000684086
ENSG00000163453.11	IGFBP7		-1.46977	9.72925e-08	2.12507e-05
ENSG00000124019.10	FAM124B		-1.46207	0.00282296	0.0466745
ENSG00000085741.13	WNT11		-1.45948	0.00228177	0.0412158
ENSG00000184060.11	ADAP2		-1.4412	3.9529e-10	2.2627e-07
ENSG00000137474.22	MYO7A		-1.44081	1.65512e-06	0.000211346
ENSG00000163686.15	ABHD6		-1.4384	1.63058e-06	0.000209826
ENSG00000185339.9	TCN2		-1.43731	1.85566e-05	0.00142611
ENSG00000179542.16	SLITRK4		-1.42498	1.19395e-05	0.00104367
ENSG00000224003.1	NA		-1.4221	0.00184908	0.036154
ENSG00000183087.15	GAS6		-1.4113	0.000173515	0.00789135
ENSG00000136205.17	TNS3		-1.40975	4.16533e-09	1.53654e-06
ENSG00000166927.13	MS4A7		-1.40581	2.92716e-07	4.95825e-05
ENSG00000138744.16	NAAA		-1.40081	4.36273e-11	4.82809e-08
ENSG00000167850.4	CD300C		-1.39518	1.0546e-07	2.27355e-05
ENSG00000178695.6	KCTD12		-1.38733	1.75492e-08	4.85527e-06
ENSG00000164733.21	CTSB		-1.37838	2.99327e-07	5.01902e-05
ENSG00000139567.13	ACVRL1		-1.37473	1.87476e-06	0.000225515
ENSG00000205726.15	ITSN1		-1.37398	1.58496e-06	0.00020555
ENSG00000038427.16	VCAN		-1.36806	1.84848e-05	0.00142611
ENSG00000133216.16	EPHB2		-1.36624	0.000502039	0.015754
ENSG00000171812.13	COL8A2		-1.36586	2.96777e-06	0.000326986
ENSG00000123342.16	MMP19		-1.3608	5.30273e-05	0.00323623
ENSG00000165140.11	FBP1		-1.35654	8.27216e-11	8.07753e-08
ENSG00000240859.3	LOC100507642		-1.35503	6.93786e-09	2.13275e-06
ENSG00000167291.16	TBC1D16		-1.35132	3.31851e-05	0.00225768
ENSG00000178175.12	ZNF366		-1.3508	0.000153513	0.00715118
ENSG00000092964.18	DPYSL2		-1.3453	1.20566e-10	1.05336e-07
ENSG00000157077.14	ZFYVE9		-1.341	0.000559091	0.017003
ENSG00000082397.17	EPB41L3		-1.34059	3.69989e-07	5.96294e-05
ENSG00000008394.13	MGST1		-1.34007	8.18082e-06	0.000767241
ENSG00000157150.5	TIMP4		-1.33514	0.00129938	0.0290735
ENSG00000229047.1	NA		-1.32543	0.000191417	0.00845086
ENSG00000189060.5	H1-0		-1.32029	3.38525e-05	0.00229368
ENSG00000130529.16	TRPM4		-1.31419	0.000712189	0.0194734
ENSG00000004399.12	PLXND1		-1.31017	1.76722e-09	7.71997e-07
ENSG00000149485.19	FADS1		-1.308	4.85355e-12	5.75493e-09
ENSG00000145416.13	MARCHF1		-1.30654	9.23123e-10	4.50701e-07
ENSG00000140545.15	MFGE8		-1.30577	3.50773e-06	0.000380577
ENSG00000142512.15	SIGLEC10		-1.30254	5.77999e-09	1.91896e-06
ENSG00000115295.20	CLIP4		-1.30161	6.11414e-09	1.99009e-06
ENSG00000231680.1	NA		-1.29834	0.000285732	0.0108539
ENSG00000162512.16	SDC3		-1.29418	0.00133346	0.0294558
ENSG00000089041.17	P2RX7		-1.28377	3.85262e-09	1.48729e-06
ENSG00000188282.12	RUFY4		-1.28108	0.000849353	0.0220992
ENSG00000197766.8	CFD		-1.2699	0.000147152	0.00695934
ENSG00000126458.4	RRAS		-1.26831	2.24962e-08	6.1219e-06
ENSG00000162599.17	NFIA		-1.26772	4.56412e-06	0.000464812
ENSG00000185432.12	METTL7A		-1.26364	9.42178e-13	1.7378e-09
ENSG00000112799.9	LY86		-1.26251	2.32451e-06	0.000267964
ENSG00000092051.17	JPH4		-1.25312	0.000938699	0.0232573
ENSG00000161929.15	SCIMP		-1.25178	2.39025e-10	1.65325e-07
ENSG00000106605.11	BLVRA		-1.25132	0.000181849	0.00818075
ENSG00000267670.1	NA		-1.24951	0.0014664	0.0316545
ENSG00000197747.9	S100A10		-1.24888	1.06996e-07	2.2771e-05
ENSG00000177575.12	CD163		-1.2468	6.64407e-05	0.00377711
ENSG00000181908.5	LINC02724		-1.24083	0.000627318	0.0180476
ENSG00000139117.14	CPNE8		-1.24083	9.45394e-05	0.00493508
ENSG00000150760.12	DOCK1		-1.23464	0.000234358	0.00967749
ENSG00000170365.10	SMAD1		-1.23282	9.13933e-05	0.00481712
ENSG00000225953.3	SATB2-AS1		-1.23044	0.000573005	0.0172168
ENSG00000286248.1	NA		-1.23029	5.37824e-09	1.82202e-06
ENSG00000151176.8	PLBD2		-1.2287	2.35878e-07	4.2103e-05
ENSG00000245293.3	LOC101929595		-1.22781	0.000130392	0.00634752
ENSG00000138760.10	SCARB2		-1.21944	2.56832e-05	0.00185366
ENSG00000227825.4	SLC9A7P1		-1.21634	2.74809e-07	4.80193e-05
ENSG00000135218.19	CD36		-1.21619	2.12506e-07	3.91955e-05
ENSG00000115414.20	FN1		-1.21524	0.000195958	0.00862841
ENSG00000106546.14	AHR		-1.2144	2.38642e-05	0.00175659
ENSG00000182578.13	CSF1R		-1.20986	8.16572e-09	2.46456e-06
ENSG00000137962.13	ARHGAP29		-1.20821	6.88884e-07	9.9439e-05
ENSG00000130147.16	SH3BP4		-1.20134	0.000427319	0.0142608
ENSG00000116133.13	DHCR24		-1.2009	0.000251178	0.0101447
ENSG00000204103.4	MAFB		-1.19929	4.95645e-07	7.68944e-05
ENSG00000146054.18	TRIM7		-1.19773	1.28438e-05	0.00109337
ENSG00000103066.13	PLA2G15		-1.1976	1.74503e-07	3.40794e-05
ENSG00000255441.1	NA		-1.19508	3.27828e-07	5.38806e-05
ENSG00000138413.13	IDH1		-1.19348	6.74581e-07	9.82284e-05
ENSG00000143545.10	RAB13		-1.18785	0.00241963	0.0426389
ENSG00000247134.7	NA		-1.18575	0.00295542	0.0477271
ENSG00000273749.5	CYFIP1		-1.18533	1.11312e-08	3.24171e-06
ENSG00000087116.16	ADAMTS2		-1.17889	9.21655e-07	0.000127496
ENSG00000155465.19	SLC7A7		-1.17886	1.82712e-10	1.51651e-07
ENSG00000134247.10	PTGFRN		-1.17843	0.000900272	0.0227032
ENSG00000122644.13	ARL4A		-1.17228	1.94086e-06	0.000231786
ENSG00000052795.13	FNIP2		-1.17076	1.53646e-08	4.39747e-06
ENSG00000140836.17	ZFHX3		-1.16863	1.36853e-05	0.00115906
ENSG00000196422.11	PPP1R26		-1.16732	0.000213057	0.00914364
ENSG00000115355.17	CCDC88A		-1.16686	5.53567e-07	8.43047e-05
ENSG00000259125.1	LRP1-AS		-1.16067	0.00119948	0.0276852
ENSG00000135124.14	P2RX4		-1.16015	4.57773e-09	1.61682e-06
ENSG00000115919.15	KYNU		-1.16006	0.000350251	0.0125848
ENSG00000147872.10	PLIN2		-1.15956	1.29489e-07	2.65373e-05
ENSG00000105383.15	CD33		-1.15827	3.80058e-08	9.55904e-06
ENSG00000146192.15	FGD2		-1.15575	1.55774e-06	0.000205226
ENSG00000014914.21	MTMR11		-1.15346	0.000279996	0.0107343
ENSG00000119457.8	SLC46A2		-1.15168	0.000554115	0.0169398
ENSG00000182718.17	ANXA2		-1.15026	2.79581e-07	4.83441e-05
ENSG00000169131.13	ZNF354A		-1.14834	0.000170722	0.00780714
ENSG00000162522.11	KIAA1522		-1.14753	0.000680565	0.0190512
ENSG00000120708.17	TGFBI		-1.14327	6.49895e-05	0.00373296
ENSG00000175445.17	LPL		-1.14263	0.000127529	0.00630055
ENSG00000257764.2	NA		-1.13838	0.000138851	0.00666164
ENSG00000005381.8	MPO		-1.13516	3.47475e-05	0.0023165
ENSG00000144959.11	NCEH1		-1.13407	6.74645e-08	1.53413e-05
ENSG00000145545.12	SRD5A1		-1.12795	1.83573e-06	0.000222431
ENSG00000198959.12	TGM2		-1.12779	0.00205687	0.0384939
ENSG00000260339.1	HEXA-AS1		-1.1269	0.00068914	0.0191886
ENSG00000266208.1	NA		-1.12596	0.00225194	0.0409444
ENSG00000196743.9	GM2A		-1.12245	1.43044e-05	0.00120534
ENSG00000168995.13	SIGLEC7		-1.11963	1.08159e-06	0.000148384
ENSG00000104611.12	SH2D4A		-1.11954	0.000120869	0.00602659
ENSG00000197629.6	MPEG1		-1.11763	1.28118e-05	0.00109337
ENSG00000254528.7	NA		-1.11585	0.000797818	0.0210888
ENSG00000155254.13	MARVELD1		-1.11551	1.72008e-06	0.000216313
ENSG00000136830.12	NIBAN2		-1.11218	0.000406683	0.0139759
ENSG00000107798.18	LIPA		-1.10797	2.75847e-10	1.76117e-07
ENSG00000165168.8	CYBB		-1.10673	8.09362e-05	0.00436214
ENSG00000161643.12	SIGLEC16		-1.10538	0.000251785	0.0101447
ENSG00000060982.15	BCAT1		-1.10354	1.62065e-05	0.00130596
ENSG00000182621.18	PLCB1		-1.0995	2.32777e-05	0.00172505
ENSG00000118276.11	B4GALT6		-1.09922	0.00199945	0.0380193
ENSG00000140090.17	SLC24A4		-1.09555	1.28243e-07	2.65373e-05
ENSG00000100292.17	HMOX1		-1.094	4.38058e-05	0.00281851
ENSG00000183153.7	GJD3		-1.09047	0.000552409	0.0169398
ENSG00000107551.21	RASSF4		-1.0851	4.625e-06	0.000465303
ENSG00000114013.16	CD86		-1.08349	7.40844e-07	0.00010422
ENSG00000090382.7	LYZ		-1.07819	0.000172333	0.00785912
ENSG00000185482.8	STAC3		-1.06839	0.000411065	0.0140603
ENSG00000152380.10	FAM151B		-1.06192	2.08882e-05	0.00158331
ENSG00000106066.15	CPVL		-1.04976	0.000100463	0.00516313
ENSG00000163251.4	FZD5		-1.04629	0.00136252	0.0298783
ENSG00000170873.18	MTSS1		-1.04627	5.63624e-07	8.50561e-05
ENSG00000130304.17	SLC27A1		-1.04593	5.09397e-06	0.000503878
ENSG00000080200.10	CRYBG3		-1.04248	2.28094e-06	0.000265177
ENSG00000143079.15	CTTNBP2NL		-1.04136	0.000498469	0.0157002
ENSG00000149577.16	SIDT2		-1.04018	2.99751e-21	4.97587e-17
ENSG00000136295.15	TTYH3		-1.0397	2.32725e-10	1.65325e-07
ENSG00000285162.1	CHN2		-1.03495	0.000542054	0.0166941
ENSG00000166928.11	MS4A14		-1.03473	0.00142508	0.0309639
ENSG00000242193.11	CRYZL2P		-1.03092	0.000615383	0.0177658
ENSG00000269072.1	LOC101928517		-1.0304	0.000212007	0.0091411
ENSG00000105967.16	TFEC		-1.02628	4.93526e-05	0.00309152
ENSG00000113552.16	GNPDA1		-1.0245	5.78895e-05	0.00343202
ENSG00000089876.12	DHX32		-1.02255	0.000352659	0.0126167
ENSG00000162430.17	SELENON		-1.01415	2.6029e-06	0.00029574
ENSG00000135862.6	LAMC1		-1.01052	0.00207605	0.0387218
ENSG00000134072.11	CAMK1		-1.00355	0.000144252	0.00684168
ENSG00000133687.16	TMTC1		-1.00152	0.000496944	0.015683
ENSG00000230113.1	NA		-0.999851	0.000788757	0.0209159
ENSG00000142733.17	MAP3K6		-0.99891	0.000191153	0.00845086
ENSG00000273763.2	NA		-0.99533	0.000561222	0.0170132
ENSG00000093072.18	ADA2		-0.994965	0.00013468	0.00648023
ENSG00000116962.15	NID1		-0.994133	4.67028e-05	0.00295903
ENSG00000180340.7	FZD2		-0.986942	7.68476e-05	0.00419628
ENSG00000240401.9	NA		-0.986874	4.99181e-06	0.000499181
ENSG00000121064.13	SCPEP1		-0.985708	3.87352e-05	0.00255161
ENSG00000180530.11	NRIP1		-0.985613	3.72595e-06	0.000399037
ENSG00000135605.13	TEC		-0.983743	3.43304e-05	0.00230723
ENSG00000147883.12	CDKN2B		-0.982319	0.0012034	0.0276852
ENSG00000100097.12	LGALS1		-0.977975	5.1949e-05	0.0031991
ENSG00000187098.15	MITF		-0.974643	4.00845e-05	0.0026197
ENSG00000132640.15	BTBD3		-0.966337	0.000204739	0.00892039
ENSG00000230212.6	LOC100133286		-0.966042	0.00073121	0.0198335
ENSG00000161714.12	PLCD3		-0.965354	0.0022118	0.040436
ENSG00000176142.13	TMEM39A		-0.963815	1.50894e-09	6.85131e-07
ENSG00000286646.1	NA		-0.963771	1.34248e-06	0.00018118
ENSG00000184838.15	PRR16		-0.962856	0.00273067	0.045787
ENSG00000169397.3	RNASE3		-0.961043	0.00156215	0.0330761
ENSG00000134955.12	SLC37A2		-0.96052	0.000120895	0.00602659
ENSG00000196576.15	PLXNB2		-0.960043	2.6189e-06	0.00029574
ENSG00000093010.14	COMT		-0.959359	3.67917e-08	9.39603e-06
ENSG00000237773.7	NA		-0.956296	0.00196605	0.0376429
ENSG00000088766.12	CRLS1		-0.955199	0.0010618	0.0253609
ENSG00000003436.16	TFPI		-0.951693	0.00290387	0.0472183
ENSG00000168961.17	LGALS9		-0.950755	0.000332249	0.0121216
ENSG00000161642.17	ZNF385A		-0.950526	2.97439e-06	0.000326986
ENSG00000169860.7	P2RY1		-0.949076	1.07914e-05	0.000968312
ENSG00000151718.16	WWC2		-0.944216	0.00105179	0.0252016
ENSG00000254760.1	NA		-0.94386	0.000152699	0.00715118
ENSG00000104972.15	LILRB1		-0.941895	1.71578e-05	0.00134349
ENSG00000180061.10	TMEM150B		-0.941756	0.00067403	0.0189002
ENSG00000157240.4	FZD1		-0.941602	0.00291994	0.0473812
ENSG00000198853.12	RUSC2		-0.941527	7.65545e-05	0.00419407
ENSG00000125089.17	SH3TC1		-0.939694	0.0001292	0.0063266
ENSG00000148158.17	SNX30		-0.938917	2.20586e-07	4.02388e-05
ENSG00000129116.19	PALLD		-0.932885	0.000853016	0.0221169
ENSG00000256043.3	CTSO		-0.932756	0.00049938	0.0157002
ENSG00000001036.14	FUCA2		-0.931821	4.80672e-10	2.65972e-07
ENSG00000276231.5	PIK3R6		-0.930094	8.78005e-06	0.000807315
ENSG00000150540.14	HNMT		-0.930052	0.000142302	0.0067685
ENSG00000138448.12	ITGAV		-0.926948	0.000118141	0.00594285
ENSG00000153885.14	KCTD15		-0.925435	0.000576698	0.017218
ENSG00000170677.6	SOCS6		-0.925172	0.00230732	0.0413624
ENSG00000137364.5	TPMT		-0.922644	0.000226166	0.00940605
ENSG00000181458.10	TMEM45A		-0.916223	0.00301207	0.0482164
ENSG00000116711.10	PLA2G4A		-0.9143	0.000184854	0.00822676
ENSG00000246859.3	STARD4-AS1		-0.911851	0.000247787	0.0101132
ENSG00000144843.11	ADPRH		-0.906509	0.00254704	0.0438598
ENSG00000106868.17	SUSD1		-0.90419	1.74682e-06	0.000216901
ENSG00000266074.8	BAHCC1		-0.89999	0.00145803	0.0315303
ENSG00000151490.15	PTPRO		-0.899441	0.000422209	0.0141909
ENSG00000116574.6	RHOU		-0.899214	0.000420071	0.0141909
ENSG00000261759.1	NA		-0.896894	0.000645595	0.0183823
ENSG00000089195.15	TRMT6		-0.8968	0.000901288	0.0227032
ENSG00000130164.14	LDLR		-0.893997	0.000870155	0.0223255
ENSG00000267040.6	NA		-0.891008	0.000920428	0.0229761
ENSG00000135077.9	HAVCR2		-0.889249	0.00108634	0.0258356
ENSG00000196678.14	ERI2		-0.886797	0.00102829	0.0248105
ENSG00000117009.12	KMO		-0.883086	4.14524e-06	0.000430069
ENSG00000138604.10	GLCE		-0.880783	0.000365325	0.0129305
ENSG00000106034.18	CPED1		-0.877861	0.000468899	0.0150847
ENSG00000170027.7	YWHAG		-0.875963	2.3915e-05	0.00175659
ENSG00000095383.20	TBC1D2		-0.871925	4.11535e-06	0.000429653
ENSG00000105223.20	PLD3		-0.870839	0.000423776	0.0142115
ENSG00000111846.18	GCNT2		-0.868144	0.000664415	0.0187255
ENSG00000107882.12	SUFU		-0.863903	8.37455e-06	0.000780998
ENSG00000162976.13	SLC66A3		-0.857594	1.43954e-05	0.00120689
ENSG00000267458.1	NA		-0.857471	0.00187603	0.0364801
ENSG00000108239.9	TBC1D12		-0.855226	0.000416161	0.0141719
ENSG00000086200.16	IPO11		-0.854469	0.000903033	0.0227126
ENSG00000173548.9	SNX33		-0.851393	0.00137834	0.0301853
ENSG00000198951.12	NAGA		-0.85034	2.32133e-05	0.00172505
ENSG00000101347.10	SAMHD1		-0.849322	0.000659491	0.0186183
ENSG00000141505.12	ASGR1		-0.846923	0.00230624	0.0413624
ENSG00000187796.15	CARD9		-0.842181	0.000706871	0.0194272
ENSG00000158473.8	CD1D		-0.841113	4.83997e-09	1.67382e-06
ENSG00000052802.13	MSMO1		-0.839956	0.0024803	0.0433069
ENSG00000072954.7	TMEM38A		-0.837346	0.00147059	0.0316626
ENSG00000136193.17	SCRN1		-0.829398	7.53427e-05	0.00415511
ENSG00000090013.11	BLVRB		-0.828844	0.000631528	0.0180768
ENSG00000054277.14	OPN3		-0.827772	0.000271969	0.0105483
ENSG00000224407.1	NA		-0.826818	0.00038076	0.0132786
ENSG00000136478.7	TEX2		-0.826144	1.64319e-07	3.24727e-05
ENSG00000109113.20	RAB34		-0.825969	0.000255124	0.010205
ENSG00000169413.3	RNASE6		-0.82234	0.000604815	0.0175831
ENSG00000179163.11	FUCA1		-0.822314	9.88835e-05	0.00510318
ENSG00000227617.9	CERS6-AS1		-0.818636	0.000697368	0.0192617
ENSG00000164292.13	RHOBTB3		-0.816885	0.00129955	0.0290735
ENSG00000134986.14	NREP		-0.816682	0.000776509	0.0206571
ENSG00000100077.15	GRK3		-0.814269	4.09206e-09	1.53654e-06
ENSG00000104974.12	LILRA1		-0.811986	4.51385e-07	7.13618e-05
ENSG00000196372.13	ASB13		-0.810714	0.000216446	0.00918928
ENSG00000122025.15	FLT3		-0.80851	1.45328e-05	0.00121228
ENSG00000181982.18	CCDC149		-0.807506	0.00074341	0.020066
ENSG00000141349.8	G6PC3		-0.805589	3.47273e-05	0.0023165
ENSG00000169032.10	MAP2K1		-0.804568	0.000183899	0.00820626
ENSG00000100528.12	CNIH1		-0.803037	4.27609e-06	0.000440889
ENSG00000104205.16	SGK3		-0.802243	0.000714417	0.0194734
ENSG00000165475.15	CRYL1		-0.801554	8.89388e-05	0.004732
ENSG00000196126.11	HLA-DRB1		-0.800593	6.3325e-05	0.0036717
ENSG00000130021.15	PUDP		-0.798419	2.24807e-05	0.0016886
ENSG00000173905.9	GOLIM4		-0.798145	0.0011941	0.0276852
ENSG00000110042.8	DTX4		-0.791702	0.000153714	0.00715118
ENSG00000129226.14	CD68		-0.790464	0.00239149	0.0423523
ENSG00000122971.9	ACADS		-0.788152	0.00142148	0.0309261
ENSG00000124299.15	PEPD		-0.787972	0.000253292	0.0101808
ENSG00000184988.8	TMEM106A		-0.782083	0.00164814	0.0338362
ENSG00000077713.19	SLC25A43		-0.780812	0.000555773	0.0169593
ENSG00000134575.13	ACP2		-0.777771	0.0027123	0.0457103
ENSG00000163738.18	MTHFD2L		-0.776149	0.00179632	0.0355411
ENSG00000151458.12	ANKRD50		-0.77519	0.000347771	0.0125228
ENSG00000215458.8	AATBC		-0.773951	0.000973616	0.0238853
ENSG00000170266.16	GLB1		-0.772816	3.72561e-06	0.000399037
ENSG00000118640.11	VAMP8		-0.764755	4.98096e-05	0.00310842
ENSG00000100321.15	SYNGR1		-0.761082	0.000590366	0.0174041
ENSG00000151062.15	CACNA2D4		-0.760831	0.000772467	0.0206157
ENSG00000020181.18	ADGRA2		-0.760249	0.00177719	0.0353493
ENSG00000077380.15	DYNC1I2		-0.759007	0.000837545	0.0219433
ENSG00000110002.16	VWA5A		-0.754605	8.05108e-05	0.00436214
ENSG00000159228.13	CBR1		-0.753091	0.00156733	0.0331436
ENSG00000136842.14	TMOD1		-0.751752	0.000221223	0.00927526
ENSG00000075223.14	SEMA3C		-0.751145	0.0015192	0.0324566
ENSG00000172037.14	LAMB2		-0.747965	0.0018432	0.036154
ENSG00000172292.14	CERS6		-0.743724	0.00035623	0.012717
ENSG00000100150.20	DEPDC5		-0.742924	0.00120038	0.0276852
ENSG00000225137.1	NA		-0.741985	0.00235491	0.0419887
ENSG00000196664.5	TLR7		-0.740577	0.000883128	0.0224845
ENSG00000213699.9	SLC35F6		-0.738822	0.000107508	0.00547434
ENSG00000124098.10	FAM210B		-0.736689	0.00040749	0.0139759
ENSG00000130309.11	COLGALT1		-0.734858	0.000131024	0.00635964
ENSG00000158122.12	PRXL2C		-0.73438	0.00230577	0.0413624
ENSG00000261879.7	LOC100130950		-0.733541	0.000132667	0.00640196
ENSG00000128604.20	IRF5		-0.732896	3.97504e-06	0.000420291
ENSG00000182247.10	UBE2E2		-0.73182	0.00119671	0.0276852
ENSG00000167004.13	PDIA3		-0.730409	0.000656927	0.0186092
ENSG00000132535.21	DLG4		-0.729706	2.74456e-05	0.00194799
ENSG00000068724.17	TTC7A		-0.729221	1.55932e-05	0.00127511
ENSG00000131981.16	LGALS3		-0.72774	8.64867e-05	0.00461633
ENSG00000119655.11	NPC2		-0.722807	0.00115688	0.0270754
ENSG00000124570.21	SERPINB6		-0.722777	1.06902e-05	0.000964441
ENSG00000163389.12	POGLUT1		-0.722667	0.00166764	0.0340921
ENSG00000138829.12	FBN2		-0.721034	0.00214539	0.0395206
ENSG00000173210.19	ABLIM3		-0.720702	0.000240994	0.00990222
ENSG00000031081.11	ARHGAP31		-0.717189	0.00130568	0.0290849
ENSG00000171867.17	PRNP		-0.717128	0.000594916	0.0174168
ENSG00000128487.16	SPECC1		-0.714474	1.81433e-06	0.000221455
ENSG00000172059.11	KLF11		-0.708478	0.000759148	0.0204318
ENSG00000136868.11	SLC31A1		-0.706001	0.00027414	0.0105666
ENSG00000238057.9	ZEB2-AS1		-0.70376	0.000181459	0.00818075
ENSG00000001084.13	GCLC		-0.703336	0.000880425	0.0224502
ENSG00000133835.17	HSD17B4		-0.703198	0.000216262	0.00918928
ENSG00000100151.16	PICK1		-0.7017	0.00154178	0.0327702
ENSG00000159267.14	HLCS		-0.698187	0.00238918	0.0423523
ENSG00000060749.15	QSER1		-0.697881	0.00203418	0.038372
ENSG00000266028.7	SRGAP2		-0.696833	6.98921e-05	0.00390643
ENSG00000166145.14	SPINT1		-0.695773	0.00202833	0.0383488
ENSG00000103966.11	EHD4		-0.695621	0.00158269	0.0332265
ENSG00000109436.8	TBC1D9		-0.694946	0.000221746	0.00927526
ENSG00000118655.7	DCLRE1B		-0.694731	0.000436303	0.0144278
ENSG00000153071.15	DAB2		-0.694723	5.20335e-05	0.0031991
ENSG00000118596.12	SLC16A7		-0.694577	0.00127895	0.0288068
ENSG00000163590.14	PPM1L		-0.693904	0.00060723	0.0175917
ENSG00000113273.17	ARSB		-0.693035	0.00171958	0.0345974
ENSG00000105556.11	MIER2		-0.689249	0.00183125	0.0361459
ENSG00000148943.12	LIN7C		-0.688686	6.34806e-05	0.0036717
ENSG00000115392.12	FANCL		-0.688062	0.000926866	0.0230329
ENSG00000106397.12	PLOD3		-0.687186	0.00183709	0.036154
ENSG00000013583.10	HEBP1		-0.685072	0.0024956	0.0433069
ENSG00000170275.15	CRTAP		-0.684151	0.0001634	0.00753455
ENSG00000143641.10	GALNT2		-0.683693	0.000372409	0.0130846
ENSG00000147684.9	NDUFB9		-0.682635	5.52553e-05	0.00332929
ENSG00000168476.12	REEP4		-0.682234	6.57708e-05	0.00376278
ENSG00000101310.17	SEC23B		-0.679764	0.00072545	0.0197094
ENSG00000144320.14	LNPK		-0.675412	0.000554075	0.0169398
ENSG00000136643.12	RPS6KC1		-0.675291	0.00141738	0.0308773
ENSG00000084234.17	APLP2		-0.674961	0.000237027	0.00976339
ENSG00000147592.9	LACTB2		-0.668594	0.000714145	0.0194734
ENSG00000110442.12	COMMD9		-0.667419	0.000444424	0.0146378
ENSG00000173950.16	XXYLT1		-0.662389	0.00141184	0.0308066
ENSG00000173418.12	NAA20		-0.661658	0.000577972	0.017218
ENSG00000111726.13	CMAS		-0.661431	0.00184728	0.036154
ENSG00000140968.11	IRF8		-0.65807	1.1171e-05	0.000996979
ENSG00000151422.13	FER		-0.655994	0.00260163	0.0446147
ENSG00000246705.4	H2AJ		-0.652029	0.00274419	0.0458746
ENSG00000023191.17	RNH1		-0.651603	0.0005849	0.0173381
ENSG00000103811.17	CTSH		-0.649712	0.00192323	0.0370274
ENSG00000165672.7	PRDX3		-0.649663	0.000256827	0.0102118
ENSG00000173083.15	HPSE		-0.648641	0.00066753	0.0187814
ENSG00000115289.14	PCGF1		-0.647462	0.00100346	0.0243885
ENSG00000110077.14	MS4A6A		-0.642966	0.00165557	0.0338871
ENSG00000198715.13	GLMP		-0.641785	0.00132289	0.0293582
ENSG00000134440.12	NARS1		-0.641607	0.00018375	0.00820626
ENSG00000082805.20	ERC1		-0.640211	0.00210672	0.0390743
ENSG00000135002.12	RFK		-0.63955	0.00240094	0.0424448
ENSG00000054983.17	GALC		-0.639288	0.000922347	0.0229894
ENSG00000187210.14	GCNT1		-0.636678	0.00192623	0.0370274
ENSG00000261641.2	NA		-0.636636	0.0026306	0.0449721
ENSG00000160216.21	AGPAT3		-0.635644	0.0023461	0.0419216
ENSG00000109919.10	MTCH2		-0.633347	0.00304234	0.048654
ENSG00000147475.17	ERLIN2		-0.629354	2.74893e-05	0.00194799
ENSG00000099330.9	OCEL1		-0.628281	0.00188276	0.0365541
ENSG00000116171.19	SCP2		-0.627923	9.14092e-05	0.00481712
ENSG00000171953.16	ATPAF2		-0.625527	0.00133809	0.0294985
ENSG00000115825.10	PRKD3		-0.625429	5.20121e-05	0.0031991
ENSG00000100280.16	AP1B1		-0.624647	5.32764e-06	0.000520229
ENSG00000116005.12	PCYOX1		-0.623812	0.000539003	0.0166524
ENSG00000111145.8	ELK3		-0.623499	0.000461801	0.0149724
ENSG00000145391.13	SETD7		-0.619397	0.00105209	0.0252016
ENSG00000108091.11	CCDC6		-0.619007	9.89894e-05	0.00510318
ENSG00000146729.10	NIPSNAP2		-0.616108	0.000288898	0.0109491
ENSG00000134030.14	CTIF		-0.613918	0.00179341	0.0355258
ENSG00000196975.16	ANXA4		-0.611463	0.0023693	0.0421533
ENSG00000168172.9	HOOK3		-0.610844	5.3009e-05	0.00323623
ENSG00000163249.12	CCNYL1		-0.609507	0.00153648	0.0326995
ENSG00000213965.3	NUDT19		-0.608934	0.00265088	0.0451104
ENSG00000142197.12	DOP1B		-0.607141	2.61909e-08	7.0124e-06
ENSG00000206527.10	HACD2		-0.606686	0.00080263	0.0211823
ENSG00000138674.17	SEC31A		-0.605423	0.000943001	0.0232944
ENSG00000162302.13	RPS6KA4		-0.603413	0.00292427	0.0474052
ENSG00000111711.10	GOLT1B		-0.602951	0.00133294	0.0294558
ENSG00000117450.14	PRDX1		-0.602433	0.00145875	0.0315303
ENSG00000105438.9	KDELR1		-0.599126	0.000285444	0.0108539
ENSG00000103544.15	VPS35L		-0.598341	0.00224449	0.0408536
ENSG00000181804.15	SLC9A9		-0.591172	0.00290031	0.0472183
ENSG00000185305.11	ARL15		-0.590301	0.000539697	0.0166524
ENSG00000127951.7	FGL2		-0.588105	0.00160297	0.0333757
ENSG00000128789.21	PSMG2		-0.58327	0.00241657	0.0426389
ENSG00000124766.7	SOX4		-0.580203	0.00279621	0.0463707
ENSG00000205302.7	SNX2		-0.579903	0.00267786	0.0454524
ENSG00000198752.11	CDC42BPB		-0.578048	0.000986245	0.024076
ENSG00000166340.17	TPP1		-0.578019	0.00223497	0.0408146
ENSG00000171311.13	EXOSC1		-0.577636	0.00289465	0.0472183
ENSG00000148672.9	GLUD1		-0.577353	0.000607176	0.0175917
ENSG00000126247.11	CAPNS1		-0.576106	0.000583122	0.0173163
ENSG00000120008.16	WDR11		-0.574363	0.000477331	0.0152967
ENSG00000104695.13	PPP2CB		-0.572424	0.00057606	0.017218
ENSG00000012061.16	ERCC1		-0.572386	0.000226652	0.00940605
ENSG00000170088.14	TMEM192		-0.571627	0.000634286	0.0181225
ENSG00000104774.13	MAN2B1		-0.570328	0.000887014	0.0225489
ENSG00000170017.12	ALCAM		-0.567849	0.00125898	0.0285249
ENSG00000064393.16	HIPK2		-0.56777	7.33004e-07	0.000103999
ENSG00000134717.18	BTF3L4		-0.564742	0.00153108	0.0326684
ENSG00000101220.18	C20orf27		-0.564499	0.00227016	0.0411854
ENSG00000101337.16	TM9SF4		-0.562433	8.09215e-05	0.00436214
ENSG00000136631.15	VPS45		-0.561086	0.00245371	0.0431021
ENSG00000067208.14	EVI5		-0.558977	0.000761478	0.0204539
ENSG00000129534.14	MIS18BP1		-0.553322	1.79755e-05	0.0014009
ENSG00000163902.12	RPN1		-0.550503	0.000344813	0.0124646
ENSG00000006534.16	ALDH3B1		-0.545258	0.00125908	0.0285249
ENSG00000157426.14	AASDH		-0.54032	0.00139991	0.0306173
ENSG00000136240.10	KDELR2		-0.540177	0.000378081	0.0132129
ENSG00000171492.14	LRRC8D		-0.539183	0.000214458	0.00917528
ENSG00000185009.12	AP3M1		-0.537924	0.000418327	0.0141719
ENSG00000169554.21	ZEB2		-0.537571	8.63342e-05	0.00461633
ENSG00000116586.12	LAMTOR2		-0.536812	0.00252853	0.043698
ENSG00000132463.14	GRSF1		-0.536613	0.00199899	0.0380193
ENSG00000040531.16	CTNS		-0.530616	0.000369016	0.0130057
ENSG00000204287.14	HLA-DRA		-0.529968	5.40462e-05	0.00328632
ENSG00000131558.15	EXOC4		-0.527718	0.000367237	0.0129705
ENSG00000129636.13	ITFG1		-0.52559	0.000530965	0.0164748
ENSG00000132128.16	LRRC41		-0.524076	0.00288782	0.0472183
ENSG00000262831.1	NA		-0.521553	0.00172239	0.0345974
ENSG00000106305.10	AIMP2		-0.521128	0.00276163	0.0460735
ENSG00000010322.16	NISCH		-0.520152	0.0024633	0.0431541
ENSG00000108039.18	XPNPEP1		-0.519548	0.00106135	0.0253609
ENSG00000138111.14	MFSD13A		-0.518872	0.00241802	0.0426389
ENSG00000010671.16	BTK		-0.518188	0.000967059	0.0237825
ENSG00000124155.18	PIGT		-0.511435	0.000257142	0.0102118
ENSG00000006715.16	VPS41		-0.511268	0.000149373	0.0070443
ENSG00000183020.14	AP2A2		-0.510676	0.000767673	0.0205538
ENSG00000144455.14	SUMF1		-0.508858	0.00167694	0.0341276
ENSG00000087111.21	PIGS		-0.50824	0.000422307	0.0141909
ENSG00000102934.10	PLLP		-0.498249	0.0015529	0.0329643
ENSG00000162636.16	FAM102B		-0.496744	0.000637293	0.0181771
ENSG00000006756.16	ARSD		-0.495893	0.0025558	0.0439651
ENSG00000102931.8	ARL2BP		-0.490011	0.0018656	0.0363912
ENSG00000080546.13	SESN1		-0.489953	0.000265046	0.0104199
ENSG00000164961.16	WASHC5		-0.489788	0.000507362	0.015861
ENSG00000185127.6	C6orf120		-0.487157	0.00113873	0.0267367
ENSG00000029364.12	SLC39A9		-0.480998	0.00042116	0.0141909
ENSG00000160326.14	SLC2A6		-0.480732	0.00212714	0.0392775
ENSG00000081189.16	MEF2C		-0.478656	0.00189713	0.0367901
ENSG00000011405.13	PIK3C2A		-0.472944	0.00143477	0.0311006
ENSG00000115234.11	SNX17		-0.469091	0.00197753	0.0378191
ENSG00000034510.6	TMSB10		-0.465718	0.00149316	0.0321068
ENSG00000104081.14	BMF		-0.464807	0.00126192	0.0285249
ENSG00000170348.9	TMED10		-0.461099	0.0025316	0.043698
ENSG00000067248.10	DHX29		-0.459022	0.000331233	0.0121216
ENSG00000143324.14	XPR1		-0.458038	0.00119889	0.0276852
ENSG00000074800.16	ENO1		-0.457835	0.0028845	0.0472183
ENSG00000013561.18	RNF14		-0.456111	0.00165378	0.0338871
ENSG00000179021.10	C3orf38		-0.454364	0.00262253	0.0448804
ENSG00000100325.15	ASCC2		-0.452581	0.000596199	0.0174168
ENSG00000141367.12	CLTC		-0.448009	0.000427824	0.0142608
ENSG00000093144.19	ECHDC1		-0.446842	0.00280909	0.0464913
ENSG00000057252.13	SOAT1		-0.446787	0.00291177	0.0472949
ENSG00000108953.17	YWHAE		-0.446044	0.00208003	0.0387526
ENSG00000137486.17	ARRB1		-0.445244	0.000322892	0.0119827
ENSG00000147471.12	PLPBP		-0.442242	0.00161672	0.033505
ENSG00000101294.18	HM13		-0.433347	0.00265227	0.0451104
ENSG00000011007.12	ELOA		-0.431337	0.000591652	0.0174041
ENSG00000091140.14	DLD		-0.428716	0.00187675	0.0364801
ENSG00000148218.16	ALAD		-0.42581	0.00160847	0.0333757
ENSG00000090863.12	GLG1		-0.417734	0.00271843	0.0457103
ENSG00000168291.13	PDHB		-0.413676	0.00276941	0.0461568
ENSG00000107959.16	PITRM1		-0.407683	0.00158526	0.0332265
ENSG00000100568.11	VTI1B		-0.402167	0.00174757	0.0349935
ENSG00000115762.16	PLEKHB2		-0.401972	0.00286615	0.0471537
ENSG00000181467.5	RAP2B		-0.400141	0.000908265	0.022807
ENSG00000111669.15	TPI1		-0.393365	0.000692407	0.0191886
ENSG00000182158.15	CREB3L2		-0.386657	0.00155631	0.0329945
ENSG00000102893.16	PHKB		-0.363206	0.000690864	0.0191886
ENSG00000077147.16	TM9SF3		-0.360801	0.00185834	0.0362923
ENSG00000111252.11	SH2B3		-0.354014	0.000129647	0.00632982
ENSG00000164062.13	APEH		-0.353711	0.00199587	0.0380193
ENSG00000269604.1	NA		-0.353067	0.00268464	0.0455188
ENSG00000182446.14	NPLOC4		-0.33301	0.00284704	0.0469324
ENSG00000159461.15	AMFR		-0.331768	0.00295276	0.0477271
ENSG00000019582.15	CD74		-0.319219	0.000324033	0.0119827
ENSG00000196961.12	AP2A1		-0.316789	0.000629534	0.0180768
ENSG00000124782.20	RREB1		-0.310023	0.00127239	0.0286979
ENSG00000115457.10	IGFBP2		-0.227275	0.000475826	0.015278
ENSG00000179750.16	APOBEC3B		-0.176153	5.61516e-05	0.00336504
ENSG00000183578.8	TNFAIP8L3		-0.148357	0.00157973	0.0332265
ENSG00000213058.3	NA		-0.0941945	5.8377e-07	8.73026e-05
ENSG00000234426.3	NA		0.0606794	0.00159782	0.0333308
ENSG00000249173.6	LINC01093		0.175096	0.00225452	0.0409464
ENSG00000120156.21	TEK		0.181617	0.000490764	0.0155471
ENSG00000152463.15	OLAH		0.221301	0.00103961	0.0250108
ENSG00000133055.9	MYBPH		0.248698	0.00143512	0.0311006
ENSG00000135083.15	CCNJL		0.33654	0.00286412	0.0471537
ENSG00000078304.19	PPP2R5C		0.343941	0.000716408	0.0194957
ENSG00000205744.10	DENND1C		0.349531	0.00187445	0.0364801
ENSG00000147548.17	NSD3		0.357549	5.29589e-06	0.000520188
ENSG00000133703.13	KRAS		0.365707	0.00298507	0.0480622
ENSG00000168066.20	SF1		0.380936	0.000220017	0.00926976
ENSG00000198728.11	LDB1		0.411269	0.00167485	0.0341276
ENSG00000162971.11	TYW5		0.418031	0.00202142	0.0382617
ENSG00000143924.19	EML4		0.418843	0.00300743	0.0481886
ENSG00000100201.22	DDX17		0.421973	0.000395885	0.0137196
ENSG00000079335.20	CDC14A		0.433885	0.001649	0.0338362
ENSG00000150593.18	PDCD4		0.437784	0.000417134	0.0141719
ENSG00000213918.10	DNASE1		0.438539	0.00102353	0.0247316
ENSG00000196704.12	AMZ2		0.440395	0.00198159	0.0378531
ENSG00000055163.20	CYFIP2		0.440667	0.00114503	0.0268468
ENSG00000146676.10	PURB		0.442238	0.0027792	0.0462272
ENSG00000187954.12	CYHR1		0.442915	0.00184309	0.036154
ENSG00000139190.16	VAMP1		0.463503	0.000431611	0.0143295
ENSG00000091409.15	ITGA6		0.476439	0.00163494	0.0337982
ENSG00000187741.15	FANCA		0.476919	0.00203073	0.0383505
ENSG00000100226.16	GTPBP1		0.482213	0.00205963	0.0385022
ENSG00000123136.15	DDX39A		0.48278	0.00120384	0.0276852
ENSG00000263756.1	NA		0.48317	0.00224257	0.0408536
ENSG00000101639.18	CEP192		0.485202	0.000265519	0.0104199
ENSG00000165943.5	MOAP1		0.487195	0.000826454	0.0217419
ENSG00000224660.2	SH3BP5-AS1		0.495208	0.000406747	0.0139759
ENSG00000106479.11	ZNF862		0.504319	0.000899321	0.0227032
ENSG00000134884.15	ARGLU1		0.506299	6.47717e-05	0.00373296
ENSG00000178971.16	CTC1		0.507093	0.00195233	0.0374234
ENSG00000128294.16	TPST2		0.510207	0.00157896	0.0332265
ENSG00000078687.17	TNRC6C		0.516638	0.000331819	0.0121216
ENSG00000136932.14	TRMO		0.516827	0.00135961	0.029854
ENSG00000106948.16	AKNA		0.517234	0.00164744	0.0338362
ENSG00000173209.23	AHSA2P		0.518648	2.80747e-06	0.000314892
ENSG00000102096.9	PIM2		0.52063	0.0028753	0.0471827
ENSG00000272333.7	KMT2B		0.521121	0.000307243	0.011487
ENSG00000269352.1	NA		0.522215	0.000576446	0.017218
ENSG00000136490.9	LIMD2		0.527465	0.00209152	0.0388794
ENSG00000169057.23	MECP2		0.537102	0.000374252	0.0131067
ENSG00000166986.15	MARS1		0.538837	0.00131659	0.0292575
ENSG00000011132.12	APBA3		0.541953	0.00279478	0.0463707
ENSG00000151692.15	RNF144A		0.542896	0.00216662	0.0398293
ENSG00000266978.1	NA		0.545158	0.0022982	0.0413624
ENSG00000135439.11	AGAP2		0.546014	0.000974116	0.0238853
ENSG00000105122.13	RASAL3		0.552781	0.00282761	0.0466903
ENSG00000124508.17	BTN2A2		0.556584	0.00109289	0.0259454
ENSG00000204256.13	BRD2		0.559184	0.000856696	0.0221169
ENSG00000167077.13	MEI1		0.560978	0.00122304	0.028045
ENSG00000110046.13	ATG2A		0.562243	0.000452418	0.0148129
ENSG00000111266.9	DUSP16		0.563744	0.00153613	0.0326995
ENSG00000146067.16	FAM193B		0.565182	0.000909534	0.022807
ENSG00000263826.1	NA		0.568594	0.000217214	0.00919834
ENSG00000074370.18	ATP2A3		0.569565	0.00178484	0.0353983
ENSG00000072818.12	ACAP1		0.570314	0.000411646	0.0140603
ENSG00000230149.2	NA		0.572362	0.000392534	0.0136605
ENSG00000259007.1	NA		0.572839	0.00217232	0.0398899
ENSG00000222041.11	CYTOR		0.583129	0.0013497	0.0297149
ENSG00000272888.7	NA		0.583133	0.00167873	0.0341276
ENSG00000164715.6	LMTK2		0.58821	0.00159513	0.0333308
ENSG00000167604.14	NFKBID		0.599078	0.000175491	0.00795941
ENSG00000122678.17	POLM		0.600268	0.000188743	0.00837736
ENSG00000100207.18	TCF20		0.601506	8.80268e-06	0.000807315
ENSG00000158805.12	ZNF276		0.606088	0.000340575	0.012344
ENSG00000123360.12	PDE1B		0.607825	0.00169931	0.034317
ENSG00000228492.2	NA		0.60842	0.00260998	0.0447118
ENSG00000071051.14	NCK2		0.609767	0.00234965	0.04194
ENSG00000129993.15	CBFA2T3		0.61353	0.000122622	0.00609437
ENSG00000101577.9	LPIN2		0.61419	0.00252199	0.043655
ENSG00000237172.4	B3GNT9		0.615176	0.00296047	0.0477588
ENSG00000225450.1	NA		0.615598	0.000489635	0.015541
ENSG00000183484.12	GPR132		0.619069	0.000294462	0.0111
ENSG00000237798.1	NA		0.620703	0.00202084	0.0382617
ENSG00000124772.12	CPNE5		0.622446	0.000484796	0.0154465
ENSG00000101082.14	SLA2		0.623191	0.00122317	0.028045
ENSG00000183624.14	HMCES		0.623737	6.9533e-05	0.00389948
ENSG00000154642.11	C21orf91		0.628055	3.17e-05	0.00217446
ENSG00000143851.15	PTPN7		0.634915	0.00159827	0.0333308
ENSG00000254838.5	GVINP1		0.635079	7.17468e-05	0.00398327
ENSG00000186469.8	GNG2		0.641404	0.000596997	0.0174168
ENSG00000146112.12	PPP1R18		0.641488	0.00289211	0.0472183
ENSG00000233175.2	LOC107985040		0.641546	0.00132554	0.0293777
ENSG00000225828.1	FAM229A		0.645079	0.000361804	0.0128332
ENSG00000239569.3	NA		0.647278	0.00247177	0.0432365
ENSG00000205268.11	PDE7A		0.647285	1.3671e-06	0.000183015
ENSG00000057657.17	PRDM1		0.648441	0.00177093	0.0353493
ENSG00000135968.21	GCC2		0.649741	0.00079315	0.0209989
ENSG00000180448.10	ARHGAP45		0.650407	0.00149976	0.0321306
ENSG00000175274.18	TP53I11		0.650609	0.00249667	0.0433069
ENSG00000205923.3	CEMP1		0.654249	0.00273459	0.0457883
ENSG00000178764.8	ZHX2		0.660349	0.00125022	0.0284686
ENSG00000160991.16	ORAI2		0.660612	0.00172493	0.0345974
ENSG00000184381.20	PLA2G6		0.665369	0.00191233	0.0369985
ENSG00000234174.1	NA		0.670374	0.00246446	0.0431541
ENSG00000153094.24	BCL2L11		0.671327	6.5962e-05	0.00376278
ENSG00000108556.10	CHRNE		0.671676	0.000439959	0.0145195
ENSG00000183044.12	ABAT		0.672133	0.00211323	0.0391078
ENSG00000163534.15	FCRL1		0.672179	0.00204971	0.0384899
ENSG00000172965.17	MIR4435-2HG		0.672543	0.00086007	0.0221695
ENSG00000110047.18	EHD1		0.675784	0.000631599	0.0180768
ENSG00000283787.1	NA		0.676806	0.00264096	0.0451029
ENSG00000105321.14	CCDC9		0.679053	0.00300614	0.0481886
ENSG00000267121.6	LOC339192		0.680269	0.000264178	0.0104165
ENSG00000139182.15	CLSTN3		0.682215	0.000266431	0.010431
ENSG00000116852.14	KIF21B		0.682913	0.000652286	0.018541
ENSG00000025039.15	RRAGD		0.686931	0.00294706	0.0477271
ENSG00000106123.12	EPHB6		0.687458	0.00124471	0.0284213
ENSG00000006016.11	CRLF1		0.689475	0.0012968	0.0290735
ENSG00000158792.16	SPATA2L		0.689613	0.00209446	0.0388904
ENSG00000204348.10	DXO		0.690224	0.00130648	0.0290849
ENSG00000092871.17	RFFL		0.693564	0.00288572	0.0472183
ENSG00000187994.14	RINL		0.703747	0.000504775	0.0158099
ENSG00000068831.19	RASGRP2		0.705926	0.000254368	0.0101993
ENSG00000166925.9	TSC22D4		0.721466	0.000298521	0.0112114
ENSG00000273419.1	NA		0.724544	0.00201361	0.0382448
ENSG00000239521.8	CASTOR3		0.724895	0.00109408	0.0259454
ENSG00000255737.2	AGAP2-AS1		0.728748	7.87139e-05	0.0042841
ENSG00000066923.17	STAG3		0.730591	0.00169183	0.0342433
ENSG00000105866.15	SP4		0.731099	0.000393775	0.013675
ENSG00000081377.17	CDC14B		0.731733	0.00248611	0.0433069
ENSG00000138617.15	PARP16		0.7373	0.00104914	0.0252016
ENSG00000147408.14	CSGALNACT1		0.743022	0.000586951	0.0173679
ENSG00000267288.2	LOC105371795		0.744045	0.00268726	0.0455188
ENSG00000206337.12	HCP5		0.747483	0.000876324	0.0223831
ENSG00000125637.16	PSD4		0.74938	0.000182472	0.00818659
ENSG00000269858.6	EGLN2		0.751767	0.0016936	0.0342433
ENSG00000273142.1	NA		0.755696	0.00300105	0.0481793
ENSG00000132002.8	DNAJB1		0.759927	0.00271768	0.0457103
ENSG00000141582.15	CBX4		0.761593	0.00239316	0.0423523
ENSG00000171316.12	CHD7		0.762869	0.00238026	0.0422592
ENSG00000119772.16	DNMT3A		0.765325	0.00030113	0.0112839
ENSG00000131018.24	SYNE1		0.765518	2.33191e-07	4.20759e-05
ENSG00000277147.6	LINC00869		0.774325	0.000461442	0.0149724
ENSG00000109062.12	SLC9A3R1		0.77586	6.0308e-05	0.00352505
ENSG00000112763.17	BTN2A1		0.780032	0.00203978	0.0384321
ENSG00000111678.11	C12orf57		0.784917	0.000459923	0.01497
ENSG00000231721.7	LINC-PINT		0.785012	0.00237176	0.0421533
ENSG00000196843.17	ARID5A		0.788732	0.002712	0.0457103
ENSG00000254325.2	NA		0.790636	0.00167889	0.0341276
ENSG00000147394.18	ZNF185		0.790806	0.00177257	0.0353493
ENSG00000267519.6	NA		0.791464	0.00149602	0.0321268
ENSG00000108840.15	HDAC5		0.792242	0.00110995	0.0262093
ENSG00000226091.7	LINC00937		0.796389	0.00287504	0.0471827
ENSG00000128016.7	ZFP36		0.79752	0.00258814	0.0444293
ENSG00000130592.16	LSP1		0.798853	0.000436311	0.0144278
ENSG00000130522.6	JUND		0.798929	0.00171624	0.0345747
ENSG00000274070.2	CASTOR2		0.800087	0.000351893	0.0126165
ENSG00000114737.15	CISH		0.802751	5.44716e-06	0.000528789
ENSG00000286190.1	LOC728392		0.803384	0.00199698	0.0380193
ENSG00000163874.11	ZC3H12A		0.807014	0.00205454	0.0384936
ENSG00000106415.13	GLCCI1		0.807623	0.000278625	0.0107064
ENSG00000171163.16	ZNF692		0.809896	6.45134e-07	9.4772e-05
ENSG00000077157.22	PPP1R12B		0.812966	0.00101831	0.0246413
ENSG00000175592.9	FOSL1		0.821206	0.00167965	0.0341276
ENSG00000075399.14	VPS9D1		0.821364	0.00122486	0.028045
ENSG00000125910.6	S1PR4		0.822362	0.00183567	0.036154
ENSG00000143891.17	GALM		0.82248	0.000249785	0.0101132
ENSG00000105327.18	BBC3		0.822893	0.00280263	0.0464308
ENSG00000274092.1	NA		0.826476	0.00157176	0.0331949
ENSG00000264304.1	NA		0.826847	0.00228993	0.0412734
ENSG00000269956.2	MKNK1-AS1		0.828565	0.000595718	0.0174168
ENSG00000172216.6	CEBPB		0.828855	0.00224067	0.0408536
ENSG00000268199.2	NA		0.833258	0.00109825	0.026007
ENSG00000106733.21	NMRK1		0.83452	5.53544e-05	0.00332929
ENSG00000133466.14	C1QTNF6		0.839379	0.0024927	0.0433069
ENSG00000186265.10	BTLA		0.840472	0.00202027	0.0382617
ENSG00000151651.16	ADAM8		0.840889	0.00204199	0.0384321
ENSG00000079277.21	MKNK1		0.841328	0.000988139	0.0240781
ENSG00000167608.11	TMC4		0.842483	0.00101368	0.0246011
ENSG00000277449.1	CEBPB-AS1		0.842898	0.00272059	0.0457103
ENSG00000275741.1	NA		0.846319	0.00290021	0.0472183
ENSG00000170892.12	TSEN34		0.847228	0.00270218	0.0456783
ENSG00000287263.1	FLJ32255		0.847673	9.70179e-05	0.00504858
ENSG00000129355.7	CDKN2D		0.848179	0.00271727	0.0457103
ENSG00000153048.11	CARHSP1		0.848818	0.000257018	0.0102118
ENSG00000276570.1	NA		0.850122	0.000401743	0.0138784
ENSG00000260276.2	NA		0.853628	0.00126165	0.0285249
ENSG00000228113.7	NA		0.854078	0.00290421	0.0472183
ENSG00000240053.8	LY6G5B		0.85426	0.000608408	0.0175951
ENSG00000283050.2	GTF2IP12		0.859375	0.000127121	0.00629911
ENSG00000152270.9	PDE3B		0.860139	0.000270877	0.0105306
ENSG00000272277.1	NA		0.863482	0.000838076	0.0219433
ENSG00000149218.5	ENDOD1		0.864277	0.00108597	0.0258356
ENSG00000112511.17	PHF1		0.865922	7.15008e-05	0.00398293
ENSG00000064012.22	CASP8		0.866138	0.000559256	0.017003
ENSG00000260349.1	NA		0.872946	0.000565625	0.0170716
ENSG00000164543.7	STK17A		0.880725	0.000270877	0.0105306
ENSG00000161036.13	LRWD1		0.88139	0.000711164	0.0194734
ENSG00000159588.15	CCDC17		0.883055	0.00300057	0.0481793
ENSG00000137312.15	FLOT1		0.884008	0.00110512	0.0261325
ENSG00000131969.15	ABHD12B		0.888425	0.000334131	0.0121369
ENSG00000196470.12	SIAH1		0.889224	0.000425834	0.0142517
ENSG00000170989.10	S1PR1		0.89479	6.87102e-05	0.0038664
ENSG00000279833.1	NA		0.894919	0.001692	0.0342433
ENSG00000127528.6	KLF2		0.895784	0.00150202	0.0321308
ENSG00000177606.7	JUN		0.902002	0.000487812	0.0155128
ENSG00000064666.15	CNN2		0.905564	0.000823116	0.0216885
ENSG00000272269.1	LOC105374952		0.908763	0.00076743	0.0205538
ENSG00000112195.9	TREML2		0.910518	0.00249541	0.0433069
ENSG00000266036.1	NA		0.914401	0.000573547	0.0172168
ENSG00000133985.3	TTC9		0.915131	0.000867114	0.0222819
ENSG00000258926.2	NA		0.918416	0.00125708	0.0285249
ENSG00000175463.12	TBC1D10C		0.919317	4.89815e-05	0.0030799
ENSG00000114626.18	ABTB1		0.923406	0.00236033	0.0420401
ENSG00000167470.12	MIDN		0.923717	0.000546004	0.0167846
ENSG00000126603.8	GLIS2		0.924399	0.00141228	0.0308066
ENSG00000139112.11	GABARAPL1		0.926072	0.00231668	0.0414853
ENSG00000273729.1	NA		0.929263	0.00130707	0.0290849
ENSG00000185262.9	UBALD2		0.931118	0.00108365	0.0258356
ENSG00000274180.1	NATD1		0.931898	0.00184877	0.036154
ENSG00000121454.6	LHX4		0.939413	0.00287644	0.0471827
ENSG00000180139.11	ACTA2-AS1		0.942608	0.00279003	0.0463608
ENSG00000165929.13	TC2N		0.943976	0.00192721	0.0370274
ENSG00000129757.13	CDKN1C		0.95114	0.00192691	0.0370274
ENSG00000168421.13	RHOH		0.95291	0.000207113	0.00897668
ENSG00000279753.1	NA		0.953137	0.00067385	0.0189002
ENSG00000269235.2	ZNF350-AS1		0.955411	0.00296594	0.0478006
ENSG00000278600.1	NA		0.956011	0.00184866	0.036154
ENSG00000145247.12	OCIAD2		0.962512	0.000702123	0.0193609
ENSG00000127824.14	TUBA4A		0.962582	0.000989235	0.0240781
ENSG00000153207.16	AHCTF1		0.96278	0.00119473	0.0276852
ENSG00000196247.11	ZNF107		0.965502	0.00245971	0.0431541
ENSG00000230257.5	NFE4		0.969136	0.00220728	0.040436
ENSG00000163421.9	PROK2		0.975419	0.00123582	0.028257
ENSG00000158089.15	GALNT14		0.980455	0.00128616	0.0289298
ENSG00000274272.1	NA		0.98379	0.000211447	0.00914066
ENSG00000175197.12	DDIT3		0.984963	0.00275346	0.0459834
ENSG00000179299.17	NSUN7		0.98841	0.000840718	0.0219449
ENSG00000234506.5	LINC01506		0.989095	0.00253258	0.043698
ENSG00000222009.8	BTBD19		0.991365	0.000104724	0.00534898
ENSG00000239653.1	PSMD6-AS2		0.992608	0.000218962	0.00924879
ENSG00000113758.13	DBN1		0.993502	1.81584e-05	0.00140855
ENSG00000069399.15	BCL3		0.997111	0.00070425	0.0193873
ENSG00000175147.13	TMEM51-AS1		1.00259	0.00282955	0.0466903
ENSG00000184205.14	TSPYL2		1.00581	0.001594	0.0333308
ENSG00000215126.10	CBWD6		1.00887	0.00177811	0.0353493
ENSG00000127311.10	HELB		1.00913	1.58178e-05	0.00128085
ENSG00000142102.16	PGGHG		1.01593	0.00178426	0.0353983
ENSG00000196549.11	MME		1.01939	0.00208979	0.0388794
ENSG00000021300.14	PLEKHB1		1.02166	0.00227435	0.041213
ENSG00000147437.10	GNRH1		1.02944	0.00182613	0.0360877
ENSG00000076356.7	PLXNA2		1.035	0.000119456	0.00599086
ENSG00000105655.19	ISYNA1		1.03512	0.000153172	0.00715118
ENSG00000119714.11	GPR68		1.03983	0.0016411	0.0337992
ENSG00000168685.15	IL7R		1.04144	0.00094907	0.0234094
ENSG00000077150.20	NFKB2		1.04338	0.000101979	0.00522487
ENSG00000236409.2	NA		1.04534	0.00253501	0.043698
ENSG00000145730.20	PAM		1.04811	0.000983889	0.0240538
ENSG00000136573.14	BLK		1.0499	0.00195182	0.0374234
ENSG00000102445.18	RUBCNL		1.05005	0.00204842	0.0384899
ENSG00000129467.13	ADCY4		1.06143	0.000273799	0.0105666
ENSG00000280832.1	NA		1.06243	0.00150007	0.0321306
ENSG00000282572.2	NA		1.0629	0.000458301	0.0149466
ENSG00000088387.19	DOCK9		1.06467	0.000852279	0.0221169
ENSG00000261654.1	NA		1.06601	0.00120414	0.0276852
ENSG00000180953.11	ST20		1.06979	0.00212334	0.0392511
ENSG00000068976.14	PYGM		1.07242	0.0021786	0.0399611
ENSG00000138031.14	ADCY3		1.07248	4.00417e-06	0.000420691
ENSG00000103184.12	SEC14L5		1.07366	6.81124e-05	0.0038458
ENSG00000010539.11	ZNF200		1.07417	1.13847e-05	0.00101062
ENSG00000259642.2	NA		1.07698	0.000854739	0.0221169
ENSG00000159784.17	FAM131B		1.07944	0.00273627	0.0457883
ENSG00000089351.14	GRAMD1A		1.08368	0.00019939	0.00875627
ENSG00000213373.7	LINC00671		1.08865	5.51924e-05	0.00332929
ENSG00000287182.1	NA		1.08871	0.00164057	0.0337992
ENSG00000214894.6	LINC00243		1.09132	0.0024295	0.0427674
ENSG00000262712.1	NA		1.09232	0.00228758	0.0412734
ENSG00000243273.1	NA		1.0957	0.00243577	0.0428324
ENSG00000229808.1	NA		1.09874	0.00164039	0.0337992
ENSG00000278195.2	SSTR3		1.10927	0.000684042	0.0191163
ENSG00000279821.1	NA		1.1198	0.00171477	0.0345747
ENSG00000127152.18	BCL11B		1.12024	0.00192177	0.0370274
ENSG00000113070.8	HBEGF		1.12048	4.84778e-05	0.00305982
ENSG00000100483.14	VCPKMT		1.1231	0.00026005	0.0103027
ENSG00000214922.9	HLA-F-AS1		1.12884	3.07895e-05	0.00213852
ENSG00000266642.2	NA		1.13129	0.000932535	0.0231391
ENSG00000251661.3	NA		1.13273	0.000357397	0.0127313
ENSG00000118898.16	PPL		1.13407	0.000249293	0.0101132
ENSG00000064547.14	LPAR2		1.13922	0.00115805	0.0270754
ENSG00000090104.12	RGS1		1.14184	0.00265165	0.0451104
ENSG00000124181.14	PLCG1		1.14201	0.00295563	0.0477271
ENSG00000186529.16	CYP4F3		1.15298	6.98477e-06	0.000666363
ENSG00000144655.15	CSRNP1		1.15409	0.000737016	0.0199572
ENSG00000197013.10	ZNF429		1.15927	0.00048438	0.0154465
ENSG00000237943.7	PRKCQ-AS1		1.16015	0.00234438	0.0419216
ENSG00000008323.15	PLEKHG6		1.16629	0.00160682	0.0333757
ENSG00000186642.16	PDE2A		1.16972	0.000759423	0.0204318
ENSG00000132849.20	PATJ		1.17771	0.00130283	0.0290849
ENSG00000137078.9	SIT1		1.18377	0.00264629	0.0451104
ENSG00000256581.1	NA		1.18604	0.000494506	0.0156358
ENSG00000173338.13	KCNK7		1.18793	0.000517026	0.0161328
ENSG00000214456.8	PLIN5		1.19014	0.00117227	0.0273394
ENSG00000167536.14	DHRS13		1.19899	0.000691314	0.0191886
ENSG00000248099.4	INSL3		1.20179	0.00119032	0.0276852
ENSG00000156042.18	CFAP70		1.20209	0.000895346	0.0226912
ENSG00000173334.4	TRIB1		1.20365	0.000274349	0.0105666
ENSG00000189337.17	KAZN		1.20614	0.00146964	0.0316626
ENSG00000073150.14	PANX2		1.21046	0.000479869	0.0153484
ENSG00000131471.7	AOC3		1.21099	0.00192576	0.0370274
ENSG00000162881.6	OXER1		1.22296	2.08728e-06	0.000247492
ENSG00000248719.2	NA		1.23073	0.000620172	0.017873
ENSG00000215788.10	TNFRSF25		1.23114	0.000940357	0.0232637
ENSG00000178184.16	PARD6G		1.2312	0.00211178	0.0391078
ENSG00000160888.7	IER2		1.2315	0.000206048	0.00895393
ENSG00000187912.12	CLEC17A		1.24084	0.000561641	0.0170132
ENSG00000176834.14	VSIG10		1.24289	1.6333e-05	0.00130979
ENSG00000211772.11	NA		1.24344	0.000899516	0.0227032
ENSG00000130595.19	TNNT3		1.24935	3.79885e-05	0.00251239
ENSG00000107331.17	ABCA2		1.25319	0.000215722	0.00918928
ENSG00000178732.5	GP5		1.25434	0.000270339	0.0105306
ENSG00000168672.4	LRATD2		1.25447	0.00026261	0.0103793
ENSG00000233013.10	NA		1.26142	0.000914897	0.0229069
ENSG00000232450.1	NA		1.26707	0.000840779	0.0219449
ENSG00000267598.1	NA		1.26883	0.00014048	0.00670107
ENSG00000254788.7	CKLF-CMTM1		1.27069	0.00124656	0.0284243
ENSG00000124243.17	BCAS4		1.27076	3.95556e-05	0.00259535
ENSG00000248546.3	ANP32C		1.27488	0.000324111	0.0119827
ENSG00000133048.13	CHI3L1		1.27519	0.00103177	0.0248583
ENSG00000156738.18	MS4A1		1.27623	0.000693996	0.0192006
ENSG00000162733.19	DDR2		1.27824	0.00299287	0.0481411
ENSG00000116824.5	CD2		1.27862	0.00277918	0.0462272
ENSG00000100346.18	CACNA1I		1.28057	0.000359869	0.0127919
ENSG00000152495.11	CAMK4		1.28995	0.0017257	0.0345974
ENSG00000072163.19	LIMS2		1.291	0.000603865	0.0175831
ENSG00000259939.1	NA		1.29881	0.000465524	0.0150052
ENSG00000204248.11	COL11A2		1.29908	0.0020522	0.0384933
ENSG00000129038.16	LOXL1		1.30163	0.000309522	0.0115462
ENSG00000276900.1	NA		1.3085	0.000847053	0.0220739
ENSG00000139890.10	REM2		1.31168	0.00135442	0.0297792
ENSG00000185022.12	MAFF		1.31906	0.00032516	0.0119948
ENSG00000178803.12	ADORA2A-AS1		1.32254	0.000112286	0.00568276
ENSG00000156711.17	MAPK13		1.3289	6.69836e-05	0.00379497
ENSG00000267128.2	RNF157-AS1		1.33032	0.00248359	0.0433069
ENSG00000116396.14	KCNC4		1.33738	3.12187e-05	0.0021593
ENSG00000279491.1	LOC399900		1.34204	0.000865409	0.0222726
ENSG00000110080.18	ST3GAL4		1.34441	0.000225903	0.00940605
ENSG00000197635.10	DPP4		1.3451	0.00258708	0.0444293
ENSG00000227507.3	LTB		1.346	0.000418103	0.0141719
ENSG00000173110.8	HSPA6		1.35013	0.000372833	0.0130846
ENSG00000214530.9	STARD10		1.35023	1.57575e-05	0.00128085
ENSG00000143858.12	SYT2		1.35242	0.000774478	0.0206362
ENSG00000171502.15	COL24A1		1.35583	0.000562825	0.017018
ENSG00000012171.20	SEMA3B		1.36283	0.000248897	0.0101132
ENSG00000158050.5	DUSP2		1.36734	4.48388e-05	0.00286278
ENSG00000182183.15	SHISAL2A		1.37635	0.000153793	0.00715118
ENSG00000154874.15	CCDC144B		1.37983	4.33652e-06	0.000444359
ENSG00000135929.9	CYP27A1		1.38326	1.78453e-06	0.000219431
ENSG00000229474.6	PATL2		1.38439	5.83135e-06	0.00055954
ENSG00000257453.1	NA		1.38788	0.00269278	0.0455659
ENSG00000226742.4	HSBP1L1		1.38863	5.87536e-05	0.00347086
ENSG00000103154.9	NECAB2		1.39078	0.00157716	0.0332265
ENSG00000198933.9	TBKBP1		1.39487	2.59393e-07	4.58077e-05
ENSG00000159403.18	C1R		1.39509	5.65851e-05	0.00337882
ENSG00000226979.8	LTA		1.39524	0.000958622	0.02361
ENSG00000179388.9	EGR3		1.40253	0.00251234	0.0435333
ENSG00000141096.6	DPEP3		1.40264	0.000690958	0.0191886
ENSG00000110848.8	CD69		1.41233	1.68267e-05	0.00133132
ENSG00000122224.18	LY9		1.41505	1.49496e-05	0.00124081
ENSG00000138623.10	SEMA7A		1.42684	1.2284e-05	0.00106761
ENSG00000188487.11	INSC		1.42775	0.00227793	0.041213
ENSG00000154188.10	ANGPT1		1.43462	0.000770472	0.0205955
ENSG00000115602.17	IL1RL1		1.43813	0.00113668	0.0267264
ENSG00000234118.1	RPL13AP6		1.44821	0.00230189	0.0413624
ENSG00000267385.1	NA		1.44856	0.000591769	0.0174041
ENSG00000181773.7	GPR3		1.44931	0.000568672	0.0171324
ENSG00000111291.8	GPRC5D		1.45464	0.001263	0.0285249
ENSG00000182866.17	LCK		1.45946	0.000328555	0.0120932
ENSG00000206203.5	TSSK2		1.46367	0.0026773	0.0454524
ENSG00000105711.12	SCN1B		1.47483	3.01516e-05	0.00210301
ENSG00000211747.3	NA		1.47789	0.00214095	0.0394887
ENSG00000268658.5	LINC00664		1.47809	0.00221122	0.040436
ENSG00000223935.3	NA		1.47955	0.000876446	0.0223831
ENSG00000285966.1	NA		1.48657	0.00085572	0.0221169
ENSG00000228499.1	NA		1.48786	0.00206714	0.038599
ENSG00000175793.12	SFN		1.48947	0.000654701	0.0185778
ENSG00000288604.1	NA		1.50544	0.000128918	0.0063266
ENSG00000240666.2	NA		1.50614	0.000658994	0.0186183
ENSG00000099866.15	MADCAM1		1.5071	0.00249639	0.0433069
ENSG00000283849.1	NA		1.51378	8.59251e-05	0.00461604
ENSG00000130396.20	AFDN		1.51458	0.000157351	0.00729616
ENSG00000205085.12	FAM71F2		1.51468	2.7577e-05	0.00194799
ENSG00000287131.1	NA		1.53286	0.000920003	0.0229761
ENSG00000152784.16	PRDM8		1.53575	2.46238e-06	0.0002819
ENSG00000013725.14	CD6		1.54723	0.000533027	0.0165079
ENSG00000246334.2	NA		1.54771	5.6966e-06	0.000549788
ENSG00000137331.12	IER3		1.55749	0.000213168	0.00914364
ENSG00000273038.2	NA		1.55952	0.00032295	0.0119827
ENSG00000228022.6	HCG20		1.55962	0.000333593	0.0121369
ENSG00000119862.13	LGALSL		1.56443	2.92519e-06	0.000325894
ENSG00000140807.7	NKD1		1.5658	1.88869e-05	0.0014448
ENSG00000173208.4	ABCD2		1.57121	0.00043121	0.0143295
ENSG00000078401.7	EDN1		1.60693	0.000977801	0.0239403
ENSG00000131188.12	PRR7		1.60911	2.73487e-09	1.08092e-06
ENSG00000174233.11	ADCY6		1.6126	0.00028506	0.0108539
ENSG00000277734.8	NA		1.6217	0.000200181	0.0087678
ENSG00000167210.17	LOXHD1		1.62565	4.47167e-07	7.13618e-05
ENSG00000227740.2	NA		1.6403	0.00272934	0.045787
ENSG00000089169.15	RPH3A		1.6438	1.46676e-18	1.21741e-14
ENSG00000176244.7	ACBD7		1.64925	0.000872417	0.0223489
ENSG00000198851.10	CD3E		1.65112	8.96476e-05	0.00475447
ENSG00000109452.12	INPP4B		1.65645	0.000131428	0.00636064
ENSG00000093134.15	VNN3		1.65705	2.30391e-05	0.00172274
ENSG00000204161.14	TMEM273		1.66815	1.24277e-09	5.89427e-07
ENSG00000159388.6	BTG2		1.67538	1.5149e-05	0.00125112
ENSG00000270039.1	NA		1.67817	0.00227913	0.041213
ENSG00000229951.5	FLJ31356		1.68092	0.00214744	0.0395206
ENSG00000173846.13	PLK3		1.69608	2.23545e-09	9.27712e-07
ENSG00000162591.16	MEGF6		1.71692	1.25197e-05	0.00108243
ENSG00000114270.17	COL7A1		1.71777	5.30949e-07	8.16088e-05
ENSG00000132470.14	ITGB4		1.71833	0.000711529	0.0194734
ENSG00000186204.15	CYP4F12		1.71887	0.00168353	0.0341646
ENSG00000231752.6	EMBP1		1.72213	0.00160745	0.0333757
ENSG00000264548.1	NA		1.7431	0.0019016	0.0368338
ENSG00000008517.17	IL32		1.74637	1.70584e-05	0.00134204
ENSG00000065717.15	TLE2		1.7466	0.000592367	0.0174041
ENSG00000165548.11	TMEM63C		1.75837	0.000452033	0.0148129
ENSG00000186115.13	CYP4F2		1.76362	3.14631e-05	0.00216717
ENSG00000148344.11	PTGES		1.76818	0.000202131	0.00882994
ENSG00000149970.16	CNKSR2		1.76887	0.000836487	0.0219433
ENSG00000110448.11	CD5		1.77015	5.11833e-05	0.00318218
ENSG00000172673.10	THEMIS		1.78398	0.00158439	0.0332265
ENSG00000145911.6	N4BP3		1.78653	0.000402138	0.0138784
ENSG00000167286.9	CD3D		1.78704	1.89971e-05	0.00144657
ENSG00000237669.1	NA		1.79495	3.2139e-06	0.000350991
ENSG00000234515.1	NA		1.80346	7.65249e-05	0.00419407
ENSG00000162069.16	BICDL2		1.80514	0.00111949	0.0263597
ENSG00000099985.4	OSM		1.83313	7.35734e-05	0.00407106
ENSG00000188933.16	USP32P1		1.87272	0.00111164	0.0262119
ENSG00000229314.5	ORM1		1.8745	5.94586e-05	0.00350004
ENSG00000160654.11	CD3G		1.87469	9.7391e-05	0.00505216
ENSG00000287185.1	NA		1.89659	0.000291632	0.0110275
ENSG00000168916.15	ZNF608		1.90148	0.000129068	0.0063266
ENSG00000272273.1	IER3-AS1		1.90491	1.15887e-05	0.00102326
ENSG00000278239.1	NA		1.91628	0.00177729	0.0353493
ENSG00000161544.10	CYGB		1.92151	0.00117263	0.0273394
ENSG00000167676.4	PLIN4		1.94696	1.68421e-05	0.00133132
ENSG00000160185.15	UBASH3A		1.95972	0.000227444	0.0094154
ENSG00000197077.13	KIAA1671		1.96045	0.000294886	0.0111
ENSG00000232216.1	NA		1.97283	0.000738177	0.0199572
ENSG00000225783.8	MIAT		2.00686	8.82788e-16	3.66357e-12
ENSG00000108244.17	KRT23		2.01451	0.000165336	0.00758169
ENSG00000205710.4	C17orf107		2.03033	3.66863e-10	2.21375e-07
ENSG00000258355.1	NA		2.04826	0.000139941	0.00669456
ENSG00000287315.1	NA		2.04976	0.000784182	0.0208279
ENSG00000206028.1	NA		2.05089	4.69922e-13	9.75088e-10
ENSG00000234477.1	NA		2.05359	0.000178457	0.00807188
ENSG00000166105.16	GLB1L3		2.07742	0.00133438	0.0294558
ENSG00000272555.1	NA		2.07823	0.00101715	0.0246413
ENSG00000228502.1	NA		2.12884	0.000463779	0.0149781
ENSG00000172967.7	XKR3		2.14204	0.000445752	0.0146524
ENSG00000168903.9	BTNL3		2.15113	2.62598e-05	0.00188707
ENSG00000049089.15	COL9A2		2.16799	1.25887e-05	0.00108276
ENSG00000122733.12	PHF24		2.24598	0.000285108	0.0108539
ENSG00000115507.10	OTX1		2.2556	2.22244e-05	0.00167693
ENSG00000254789.3	NA		2.27455	2.55042e-05	0.00184878
ENSG00000167693.17	NXN		2.27918	0.000163963	0.00753956
ENSG00000163739.5	CXCL1		2.28329	8.68852e-06	0.000805751
ENSG00000128641.19	MYO1B		2.30361	1.54085e-06	0.000204625
ENSG00000109272.4	PF4V1		2.31912	3.40588e-07	5.5429e-05
ENSG00000266256.3	LINC00908		2.34717	9.38395e-05	0.00491399
ENSG00000184545.11	DUSP8		2.34813	6.03058e-05	0.00352505
ENSG00000235888.3	NA		2.36161	9.58328e-06	0.000869303
ENSG00000007866.21	TEAD3		2.38112	0.000249647	0.0101132
ENSG00000235576.1	NA		2.40504	0.000578775	0.017218
ENSG00000168646.13	AXIN2		2.42196	4.60516e-06	0.000465303
ENSG00000278745.1	NA		2.42465	0.000889618	0.0225805
ENSG00000163083.6	INHBB		2.43505	5.09949e-06	0.000503878
ENSG00000205716.4	NA		2.54988	4.07484e-05	0.00264228
ENSG00000245954.8	LINC02273		2.59308	1.67957e-05	0.00133132
ENSG00000255026.1	NA		2.66068	6.68396e-09	2.13275e-06
ENSG00000170160.17	CCDC144A		2.68999	4.24901e-05	0.0027445
ENSG00000258602.1	LINC01629		2.70085	0.000462913	0.0149781
ENSG00000173262.11	SLC2A14		2.74234	1.78422e-07	3.42877e-05
ENSG00000233431.1	NA		2.74938	8.05966e-07	0.000112429
ENSG00000162949.16	CAPN13		2.89243	1.3249e-06	0.000180274
ENSG00000128271.22	ADORA2A		3.03356	2.91048e-05	0.00203856
ENSG00000247627.2	NA		3.23474	4.21309e-08	1.02849e-05
ENSG00000273295.1	NA		3.44745	1.53874e-05	0.00126451
ENSG00000215859.9	NA		3.5904	3.41767e-05	0.00230623
ENSG00000146950.13	SHROOM2		3.68795	1.07811e-08	3.19583e-06
ENSG00000211959.2	NA		4.361	2.16025e-09	9.1949e-07
ENSG00000188056.12	TREML4		4.82007	4.77683e-08	1.14569e-05
ENSG00000282122.1	IGHV7-4-1		5.81837	3.60065e-14	9.9618e-11
ENSG00000225690.1	NA		7.53968	6.08297e-07	9.01582e-05

## Sheet: Pipepline 2
Ensembl_gene_id	Gene_symbol	Gene_name	log2FoldChange	pvalue	padj
ENSG00000281990	IGHV1-69-2	immunoglobulin heavy variable 1-69-2	-6.82882	0.000649605	0.0184875
ENSG00000112139	MDGA1	MAM domain containing glycosylphosphatidylinositol anchor 1	-5.70607	0.000296371	0.0109585
ENSG00000088827	SIGLEC1	sialic acid binding Ig like lectin 1	-4.73595	6.43331e-05	0.00359887
ENSG00000165949	IFI27	interferon alpha inducible protein 27	-4.52998	8.11512e-05	0.00423292
ENSG00000105048	TNNT1	troponin T1, slow skeletal type	-3.30241	0.000156755	0.00682092
ENSG00000134184	GSTM1	glutathione S-transferase mu 1	-3.24923	1.07836e-10	8.49082e-08
ENSG00000137869	CYP19A1	cytochrome P450 family 19 subfamily A member 1	-3.21118	2.22606e-05	0.00170407
ENSG00000110079	MS4A4A	membrane spanning 4-domains A4A	-3.15715	6.40336e-08	1.68063e-05
ENSG00000038945	MSR1	macrophage scavenger receptor 1	-3.14894	0.00299235	0.0487031
ENSG00000156968	MPV17L	MPV17 mitochondrial inner membrane protein like	-3.14009	0.00013612	0.0061187
ENSG00000174705	SH3PXD2B	SH3 and PX domains 2B	-3.13193	9.97635e-14	2.74932e-10
ENSG00000108950	FAM20A	FAM20A golgi associated secretory pathway pseudokinase	-3.03717	1.24395e-11	1.4692e-08
ENSG00000109472	CPE	carboxypeptidase E	-3.03233	0.000599979	0.0175898
ENSG00000198483	ANKRD35	ankyrin repeat domain 35	-2.95926	0.000167585	0.00721619
ENSG00000134531	EMP1	epithelial membrane protein 1	-2.86908	1.39992e-06	0.000210662
ENSG00000019169	MARCO	macrophage receptor with collagenous structure	-2.8417	4.46139e-08	1.22948e-05
ENSG00000136160	EDNRB	endothelin receptor type B	-2.79229	0.000951441	0.0233877
ENSG00000248810	LINC02432	long intergenic non-protein coding RNA 2432	-2.58754	6.26387e-12	9.41573e-09
ENSG00000079215	SLC1A3	solute carrier family 1 member 3	-2.57889	3.47991e-09	1.22426e-06
ENSG00000164125	GASK1B	golgi associated kinase 1B	-2.52451	2.02108e-10	1.39244e-07
ENSG00000203797	DDO	D-aspartate oxidase	-2.50042	1.93413e-05	0.00153754
ENSG00000234076	TPRG1-AS1	TPRG1 antisense RNA 1	-2.43488	2.25546e-05	0.00171862
ENSG00000085741	WNT11	Wnt family member 11	-2.42244	0.000142884	0.00631706
ENSG00000112874	NUDT12	nudix hydrolase 12	-2.41874	0.000301912	0.0110659
ENSG00000119686	FLVCR2	FLVCR heme transporter 2	-2.3882	1.01259e-07	2.39189e-05
ENSG00000173369	C1QB	complement C1q B chain	-2.36189	2.53097e-06	0.000324416
ENSG00000157168	NRG1	neuregulin 1	-2.35123	0.000207294	0.0085264
ENSG00000204718	CNN2P12	calponin 2 pseudogene 12	-2.3433	0.00125241	0.0277596
ENSG00000111961	SASH1	SAM and SH3 domain containing 1	-2.31466	2.02451e-09	7.60803e-07
ENSG00000285492	LOC112267968	uncharacterized LOC112267968	-2.30719	0.00195491	0.0377622
ENSG00000159189	C1QC	complement C1q C chain	-2.27685	3.17518e-06	0.000387651
ENSG00000161944	ASGR2	asialoglycoprotein receptor 2	-2.26987	2.67178e-08	8.1811e-06
ENSG00000179241	LDLRAD3	low density lipoprotein receptor class A domain containing 3	-2.23961	1.70713e-09	6.56453e-07
ENSG00000135047	CTSL	cathepsin L	-2.21526	5.40901e-07	9.61699e-05
ENSG00000260314	MRC1	mannose receptor C-type 1	-2.20447	8.36337e-05	0.00430805
ENSG00000129538	RNASE1	ribonuclease A family member 1, pancreatic	-2.18369	1.33988e-05	0.00118476
ENSG00000276289	KCNE1B	potassium voltage-gated channel subfamily E regulatory subunit 1B	-2.17864	0.000782984	0.0210857
ENSG00000124019	FAM124B	family with sequence similarity 124 member B	-2.16573	0.000458163	0.0146816
ENSG00000169385	RNASE2	ribonuclease A family member 2	-2.12631	3.18842e-06	0.000387651
ENSG00000188282	RUFY4	RUN and FYVE domain containing 4	-2.07749	0.000924452	0.0229517
ENSG00000134780	DAGLA	diacylglycerol lipase alpha	-2.06729	0.00028268	0.0105511
ENSG00000186407	CD300E	CD300e molecule	-2.06392	5.60637e-10	2.89692e-07
ENSG00000154856	APCDD1	APC down-regulated 1	-2.04083	0.00104492	0.0247532
ENSG00000242550	SERPINB10	serpin family B member 10	-2.03941	0.00133517	0.029087
ENSG00000143344	RGL1	ral guanine nucleotide dissociation stimulator like 1	-2.03351	0.00023193	0.00919654
ENSG00000004799	PDK4	pyruvate dehydrogenase kinase 4	-2.01979	5.82313e-11	5.06765e-08
ENSG00000167291	TBC1D16	TBC1 domain family member 16	-2.0107	6.0114e-07	0.00010354
ENSG00000164850	GPER1	G protein-coupled estrogen receptor 1	-2.01037	8.40454e-11	6.94845e-08
ENSG00000162745	OLFML2B	olfactomedin like 2B	-2.00894	0.00119919	0.0271254
ENSG00000224721	LOC102724153	uncharacterized LOC102724153	-2.00148	7.48595e-06	0.000741199
ENSG00000170425	ADORA2B	adenosine A2b receptor	-1.98618	5.00422e-05	0.002998
ENSG00000173372	C1QA	complement C1q A chain	-1.90073	0.000309183	0.0112607
ENSG00000153208	MERTK	MER proto-oncogene, tyrosine kinase	-1.89314	1.49995e-09	6.20043e-07
ENSG00000130529	TRPM4	transient receptor potential cation channel subfamily M member 4	-1.89171	0.000946563	0.0233877
ENSG00000150760	DOCK1	dedicator of cytokinesis 1	-1.8801	0.000148418	0.00652682
ENSG00000187164	SHTN1	shootin 1	-1.87119	1.50909e-07	3.32703e-05
ENSG00000186818	LILRB4	leukocyte immunoglobulin like receptor B4	-1.84104	1.95909e-11	2.15957e-08
ENSG00000170365	SMAD1	SMAD family member 1	-1.83753	1.23259e-05	0.00112602
ENSG00000250155	LOC107986412	uncharacterized LOC107986412	-1.83718	6.87992e-05	0.00379051
ENSG00000197506	SLC28A3	solute carrier family 28 member 3	-1.8349	1.84625e-05	0.00148842
ENSG00000178175	ZNF366	zinc finger protein 366	-1.83336	1.91628e-06	0.000268523
ENSG00000141655	TNFRSF11A	TNF receptor superfamily member 11a	-1.8109	0.000317583	0.0115159
ENSG00000166352	IFTAP	intraflagellar transport associated protein	-1.80819	0.00229786	0.0417556
ENSG00000248429	FAM198B-AS1	FAM198B antisense RNA 1	-1.80741	7.87978e-07	0.000131608
ENSG00000106605	BLVRA	biliverdin reductase A	-1.80349	1.80104e-05	0.00145981
ENSG00000198848	CES1	carboxylesterase 1	-1.79875	3.6734e-05	0.00237264
ENSG00000169131	ZNF354A	zinc finger protein 354A	-1.79806	0.000761344	0.0206073
ENSG00000249835	VCAN-AS1	VCAN antisense RNA 1	-1.78146	1.59992e-06	0.000233344
ENSG00000157150	TIMP4	TIMP metallopeptidase inhibitor 4	-1.76847	0.000679806	0.0190842
ENSG00000166033	HTRA1	HtrA serine peptidase 1	-1.76061	2.97021e-05	0.00203786
ENSG00000197766	CFD	complement factor D	-1.75553	5.91735e-05	0.00339313
ENSG00000138119	MYOF	myoferlin	-1.75416	1.10059e-08	3.63965e-06
ENSG00000132170	PPARG	peroxisome proliferator activated receptor gamma	-1.74186	8.90767e-05	0.00450423
ENSG00000113790	EHHADH	enoyl-CoA hydratase and 3-hydroxyacyl CoA dehydrogenase	-1.74138	7.73174e-05	0.00407147
ENSG00000179750	APOBEC3B	apolipoprotein B mRNA editing enzyme catalytic subunit 3B	-1.72565	0.00111537	0.0258257
ENSG00000123384	LRP1	LDL receptor related protein 1	-1.72518	4.78184e-08	1.29619e-05
ENSG00000179542	SLITRK4	SLIT and NTRK like family member 4	-1.71655	6.44248e-05	0.00359887
ENSG00000138439	FAM117B	family with sequence similarity 117 member B	-1.71307	9.56303e-18	5.27082e-14
ENSG00000065833	ME1	malic enzyme 1	-1.71187	0.00186934	0.0367972
ENSG00000258867	LINC01146	long intergenic non-protein coding RNA 1146	-1.70449	0.00127563	0.0281233
ENSG00000010327	STAB1	stabilin 1	-1.69584	1.70015e-12	4.01601e-09
ENSG00000171136	RLN3	relaxin 3	-1.69261	0.000276523	0.0103681
ENSG00000147883	CDKN2B	cyclin dependent kinase inhibitor 2B	-1.69144	3.2651e-05	0.00220361
ENSG00000183087	GAS6	growth arrest specific 6	-1.68569	8.17317e-05	0.00424979
ENSG00000196935	SRGAP1	SLIT-ROBO Rho GTPase activating protein 1	-1.65877	2.2398e-08	7.12212e-06
ENSG00000163251	FZD5	frizzled class receptor 5	-1.65141	0.000712218	0.0196275
ENSG00000139567	ACVRL1	activin A receptor like type 1	-1.64436	6.26367e-05	0.00354691
ENSG00000128805	ARHGAP22	Rho GTPase activating protein 22	-1.64432	0.00228544	0.0416645
ENSG00000038427	VCAN	versican	-1.63046	1.24334e-05	0.00112922
ENSG00000198959	TGM2	transglutaminase 2	-1.63017	0.000574729	0.017237
ENSG00000164023	SGMS2	sphingomyelin synthase 2	-1.62762	6.18034e-12	9.41573e-09
ENSG00000178715	RPS16P1	ribosomal protein S16 pseudogene 1	-1.62258	6.95949e-05	0.00379051
ENSG00000121807	CCR2	C-C motif chemokine receptor 2	-1.61751	8.75591e-10	4.13654e-07
ENSG00000166927	MS4A7	membrane spanning 4-domains A7	-1.61602	2.81428e-08	8.30965e-06
ENSG00000104611	SH2D4A	SH2 domain containing 4A	-1.6099	0.000441227	0.0143807
ENSG00000132669	RIN2	Ras and Rab interactor 2	-1.60875	3.29689e-05	0.00220756
ENSG00000248905	FMN1	formin 1	-1.60472	7.24135e-08	1.81418e-05
ENSG00000174791	RIN1	Ras and Rab interactor 1	-1.59642	4.8858e-07	8.97631e-05
ENSG00000204301	NOTCH4	notch receptor 4	-1.59626	0.000505552	0.0156835
ENSG00000177575	CD163	CD163 molecule	-1.59132	5.35754e-05	0.00318658
ENSG00000137474	MYO7A	myosin VIIA	-1.57605	3.76976e-08	1.07471e-05
ENSG00000149418	ST14	ST14 transmembrane serine protease matriptase	-1.55404	1.22259e-05	0.00112308
ENSG00000245293	CYP2U1-AS1	CYP2U1 and SGMS2 antisense RNA 1	-1.53759	0.000140072	0.00622604
ENSG00000151490	PTPRO	protein tyrosine phosphatase receptor type O	-1.53447	4.21738e-05	0.00261152
ENSG00000119457	SLC46A2	solute carrier family 46 member 2	-1.53425	9.23594e-05	0.00461379
ENSG00000189060	H1-0	H1.0 linker histone	-1.53145	8.5959e-05	0.00438683
ENSG00000257702	LBX2-AS1	LBX2 antisense RNA 1	-1.53026	9.48972e-05	0.0046701
ENSG00000167850	CD300C	CD300c molecule	-1.52869	8.73808e-08	2.15648e-05
ENSG00000185339	TCN2	transcobalamin 2	-1.52863	9.28907e-05	0.00462635
ENSG00000162512	SDC3	syndecan 3	-1.52479	0.000504176	0.0156702
ENSG00000130147	SH3BP4	SH3 domain binding protein 4	-1.51374	0.00039506	0.0131966
ENSG00000124313	IQSEC2	IQ motif and Sec7 domain ArfGEF 2	-1.51018	5.45166e-10	2.89692e-07
ENSG00000138744	NAAA	N-acylethanolamine acid amidase	-1.50832	1.30317e-07	2.95177e-05
ENSG00000123342	MMP19	matrix metallopeptidase 19	-1.5076	5.59644e-05	0.00326986
ENSG00000136634	IL10	interleukin 10	-1.50572	0.000347375	0.0120459
ENSG00000064989	CALCRL	calcitonin receptor like receptor	-1.50449	0.00202013	0.0384445
ENSG00000178695	KCTD12	potassium channel tetramerization domain containing 12	-1.49998	2.64065e-08	8.1811e-06
ENSG00000157240	FZD1	frizzled class receptor 1	-1.49892	0.00113915	0.0261973
ENSG00000116133	DHCR24	24-dehydrocholesterol reductase	-1.49883	0.000136177	0.0061187
ENSG00000163686	ABHD6	abhydrolase domain containing 6, acylglycerol lipase	-1.48236	8.89962e-08	2.16405e-05
ENSG00000137962	ARHGAP29	Rho GTPase activating protein 29	-1.48034	3.4532e-08	1.00173e-05
ENSG00000180061	TMEM150B	transmembrane protein 150B	-1.47843	3.25564e-05	0.00220361
ENSG00000106546	AHR	aryl hydrocarbon receptor	-1.47608	2.04339e-06	0.000282836
ENSG00000082397	EPB41L3	erythrocyte membrane protein band 4.1 like 3	-1.47399	1.86334e-05	0.00148842
ENSG00000183773	AIFM3	apoptosis inducing factor mitochondria associated 3	-1.47062	2.05263e-06	0.000282836
ENSG00000169397	RNASE3	ribonuclease A family member 3	-1.47	0.000343596	0.0120168
ENSG00000164733	CTSB	cathepsin B	-1.4697	6.85432e-07	0.000116841
ENSG00000134247	PTGFRN	prostaglandin F2 receptor inhibitor	-1.46918	0.00101168	0.0242017
ENSG00000214274	ANG	angiogenin	-1.46636	2.15712e-05	0.00167119
ENSG00000135124	P2RX4	purinergic receptor P2X 4	-1.45842	1.4033e-10	1.00885e-07
ENSG00000205726	ITSN1	intersectin 1	-1.45484	4.54609e-06	0.000501131
ENSG00000196422	PPP1R26	protein phosphatase 1 regulatory subunit 26	-1.4504	0.000201847	0.00833695
ENSG00000145416	MARCHF1	membrane associated ring-CH-type finger 1	-1.4492	2.90559e-10	1.71585e-07
ENSG00000172594	SMPDL3A	sphingomyelin phosphodiesterase acid like 3A	-1.44818	0.00025258	0.00974264
ENSG00000115295	CLIP4	CAP-Gly domain containing linker protein family member 4	-1.44759	3.93885e-10	2.24583e-07
ENSG00000144843	ADPRH	ADP-ribosylarginine hydrolase	-1.44439	0.00220212	0.0406839
ENSG00000089041	P2RX7	purinergic receptor P2X 7	-1.44408	7.11167e-12	9.79929e-09
ENSG00000185432	METTL7A	methyltransferase like 7A	-1.44107	5.08545e-19	4.20439e-15
ENSG00000136830	NIBAN2	niban apoptosis regulator 2	-1.44097	9.93226e-05	0.00485887
ENSG00000140545	MFGE8	milk fat globule EGF and factor V/VIII domain containing	-1.43882	1.05035e-06	0.000162313
ENSG00000140836	ZFHX3	zinc finger homeobox 3	-1.43538	6.70743e-08	1.73293e-05
ENSG00000014914	MTMR11	myotubularin related protein 11	-1.43519	1.75042e-05	0.00143996
ENSG00000169860	P2RY1	purinergic receptor P2Y1	-1.42978	2.60823e-10	1.65873e-07
ENSG00000078399	HOXA9	homeobox A9	-1.42917	0.00047073	0.0149727
ENSG00000227825	SLC9A7P1	solute carrier family 9 member 7 pseudogene 1	-1.42352	1.7155e-05	0.00141829
ENSG00000157227	MMP14	matrix metallopeptidase 14	-1.42167	2.26274e-06	0.000299315
ENSG00000145936	KCNMB1	potassium calcium-activated channel subfamily M regulatory beta subunit 1	-1.41953	4.26838e-05	0.0026237
ENSG00000116962	NID1	nidogen 1	-1.41931	1.71527e-05	0.00141829
ENSG00000183935	HTR7P1	5-hydroxytryptamine receptor 7 pseudogene 1	-1.41459	0.000297471	0.0109585
ENSG00000112290	WASF1	WASP family member 1	-1.40658	6.90457e-05	0.00379051
ENSG00000136205	TNS3	tensin 3	-1.40525	7.86319e-12	1.00014e-08
ENSG00000240859	LOC100507642	uncharacterized LOC100507642	-1.40507	5.83765e-07	0.000101606
ENSG00000008394	MGST1	microsomal glutathione S-transferase 1	-1.40289	0.000202184	0.00833695
ENSG00000142512	SIGLEC10	sialic acid binding Ig like lectin 10	-1.39207	1.34981e-10	1.00885e-07
ENSG00000185482	STAC3	SH3 and cysteine rich domain 3	-1.38643	0.000315079	0.0114502
ENSG00000090382	LYZ	lysozyme	-1.38436	0.000210482	0.00857222
ENSG00000115919	KYNU	kynureninase	-1.38148	0.000736098	0.0201456
ENSG00000115414	FN1	fibronectin 1	-1.37635	0.00153179	0.0320947
ENSG00000092964	DPYSL2	dihydropyrimidinase like 2	-1.37621	1.19404e-09	5.19565e-07
ENSG00000184060	ADAP2	ArfGAP with dual PH domains 2	-1.37542	7.58926e-09	2.56099e-06
ENSG00000146054	TRIM7	tripartite motif containing 7	-1.36328	4.34992e-06	0.000482725
ENSG00000112799	LY86	lymphocyte antigen 86	-1.3584	5.81467e-05	0.00336173
ENSG00000120708	TGFBI	transforming growth factor beta induced	-1.35164	0.000109596	0.00517763
ENSG00000165140	FBP1	fructose-bisphosphatase 1	-1.34459	3.60396e-07	7.09422e-05
ENSG00000151176	PLBD2	phospholipase B domain containing 2	-1.34293	2.72459e-08	8.19111e-06
ENSG00000106066	CPVL	carboxypeptidase vitellogenic like	-1.34277	2.58685e-05	0.00185048
ENSG00000100292	HMOX1	heme oxygenase 1	-1.34252	7.14134e-06	0.000711338
ENSG00000165168	CYBB	cytochrome b-245 beta chain	-1.33168	0.000103191	0.00498905
ENSG00000138760	SCARB2	scavenger receptor class B member 2	-1.32697	4.15372e-05	0.00259176
ENSG00000162599	NFIA	nuclear factor I A	-1.32065	2.28643e-05	0.00173423
ENSG00000138413	IDH1	isocitrate dehydrogenase (NADP(+)) 1	-1.31383	4.75547e-07	8.97631e-05
ENSG00000003436	TFPI	tissue factor pathway inhibitor	-1.31172	0.00270222	0.0458819
ENSG00000197747	S100A10	S100 calcium binding protein A10	-1.31118	7.12207e-08	1.81174e-05
ENSG00000161643	SIGLEC16	sialic acid binding Ig like lectin 16	-1.31089	1.54703e-05	0.00131917
ENSG00000163453	IGFBP7	insulin like growth factor binding protein 7	-1.31057	4.86781e-07	8.97631e-05
ENSG00000005381	MPO	myeloperoxidase	-1.30575	2.53541e-05	0.00184683
ENSG00000170677	SOCS6	suppressor of cytokine signaling 6	-1.30525	0.000199169	0.00825378
ENSG00000137726	FXYD6	FXYD domain containing ion transport regulator 6	-1.29853	0.00293955	0.0482676
ENSG00000087116	ADAMTS2	ADAM metallopeptidase with thrombospondin type 1 motif 2	-1.29592	6.95108e-10	3.48291e-07
ENSG00000269072	LOC101928517	uncharacterized LOC101928517	-1.2927	1.56879e-05	0.00132569
ENSG00000133687	TMTC1	transmembrane O-mannosyltransferase targeting cadherins 1	-1.29252	0.00117497	0.0267349
ENSG00000149485	FADS1	fatty acid desaturase 1	-1.28976	1.60517e-09	6.31941e-07
ENSG00000155465	SLC7A7	solute carrier family 7 member 7	-1.28931	1.03767e-09	4.63727e-07
ENSG00000139117	CPNE8	copine 8	-1.28579	7.11339e-05	0.00383127
ENSG00000115355	CCDC88A	coiled-coil domain containing 88A	-1.27787	2.44586e-06	0.000318444
ENSG00000171812	COL8A2	collagen type VIII alpha 2 chain	-1.2773	2.7695e-05	0.00194867
ENSG00000004399	PLXND1	plexin D1	-1.27201	7.26375e-10	3.53253e-07
ENSG00000197046	SIGLEC15	sialic acid binding Ig like lectin 15	-1.26775	0.00212434	0.0396903
ENSG00000060982	BCAT1	branched chain amino acid transaminase 1	-1.26204	3.91173e-07	7.60947e-05
ENSG00000054277	OPN3	opsin 3	-1.25581	9.23223e-07	0.000145386
ENSG00000196743	GM2A	GM2 ganglioside activator	-1.25552	8.72538e-07	0.000141445
ENSG00000151491	EPS8	epidermal growth factor receptor pathway substrate 8	-1.25275	0.00100017	0.0240027
ENSG00000105383	CD33	CD33 molecule	-1.25152	1.41626e-07	3.16457e-05
ENSG00000135218	CD36	CD36 molecule	-1.24717	2.71043e-07	5.46549e-05
ENSG00000204103	MAFB	MAF bZIP transcription factor B	-1.24466	4.17053e-06	0.000468865
ENSG00000198853	RUSC2	RUN and SH3 domain containing 2	-1.24185	5.43467e-05	0.00320889
ENSG00000145545	SRD5A1	steroid 5 alpha-reductase 1	-1.24182	2.28099e-06	0.000299335
ENSG00000197629	MPEG1	macrophage expressed 1	-1.23339	3.46218e-05	0.00227171
ENSG00000182718	ANXA2	annexin A2	-1.22964	3.69487e-06	0.00042849
ENSG00000146192	FGD2	FYVE, RhoGEF and PH domain containing 2	-1.22695	3.35947e-06	0.000396778
ENSG00000104549	SQLE	squalene epoxidase	-1.22588	0.00113272	0.0261147
ENSG00000140090	SLC24A4	solute carrier family 24 member 4	-1.22427	5.13357e-07	9.22648e-05
ENSG00000106804	C5	complement C5	-1.22291	0.000982619	0.0238585
ENSG00000168995	SIGLEC7	sialic acid binding Ig like lectin 7	-1.22176	8.98804e-07	0.000142901
ENSG00000130304	SLC27A1	solute carrier family 27 member 1	-1.21656	4.2301e-05	0.00261152
ENSG00000182578	CSF1R	colony stimulating factor 1 receptor	-1.20645	1.80826e-07	3.88306e-05
ENSG00000196664	TLR7	toll like receptor 7	-1.20254	0.000208665	0.00855075
ENSG00000168961	LGALS9	galectin 9	-1.19443	0.000227936	0.00913883
ENSG00000100097	LGALS1	galectin 1	-1.18567	0.000112244	0.00528297
ENSG00000126458	RRAS	RAS related	-1.18472	6.97936e-05	0.00379051
ENSG00000121064	SCPEP1	serine carboxypeptidase 1	-1.18446	5.75161e-05	0.00334744
ENSG00000179163	FUCA1	alpha-L-fucosidase 1	-1.18187	0.000831052	0.0218465
ENSG00000135077	HAVCR2	hepatitis A virus cellular receptor 2	-1.18099	0.0028526	0.0474908
ENSG00000136098	NEK3	NIMA related kinase 3	-1.17603	3.40851e-05	0.00225439
ENSG00000105967	TFEC	transcription factor EC	-1.17434	2.44169e-05	0.00182079
ENSG00000268895	A1BG-AS1	A1BG antisense RNA 1	-1.17388	0.000643217	0.0184326
ENSG00000122644	ARL4A	ADP ribosylation factor like GTPase 4A	-1.17309	8.4584e-06	0.000817893
ENSG00000161929	SCIMP	SLP adaptor and CSK interacting membrane protein	-1.17216	3.43918e-09	1.22426e-06
ENSG00000138448	ITGAV	integrin subunit alpha V	-1.17118	7.84483e-06	0.00076754
ENSG00000142733	MAP3K6	mitogen-activated protein kinase kinase kinase 6	-1.16894	1.57368e-05	0.00132569
ENSG00000143079	CTTNBP2NL	CTTNBP2 N-terminal like	-1.15531	0.000992867	0.0240015
ENSG00000171365	CLCN5	chloride voltage-gated channel 5	-1.15505	0.000321229	0.0115627
ENSG00000107551	RASSF4	Ras association domain family member 4	-1.15437	8.25622e-07	0.000136517
ENSG00000214787	MS4A4E	membrane spanning 4-domains A4E	-1.15401	0.00182022	0.0359413
ENSG00000196576	PLXNB2	plexin B2	-1.13996	3.79072e-06	0.000432273
ENSG00000093072	ADA2	adenosine deaminase 2	-1.13824	5.57946e-05	0.00326986
ENSG00000138829	FBN2	fibrillin 2	-1.13711	0.000197376	0.00820881
ENSG00000147872	PLIN2	perilipin 2	-1.13039	4.79917e-07	8.97631e-05
ENSG00000052795	FNIP2	folliculin interacting protein 2	-1.12238	1.20255e-07	2.80059e-05
ENSG00000101347	SAMHD1	SAM and HD domain containing deoxynucleoside triphosphate triphosphohydrolase 1	-1.10725	0.000648306	0.0184823
ENSG00000125089	SH3TC1	SH3 domain and tetratricopeptide repeats 1	-1.10577	0.000181553	0.00771717
ENSG00000273749	CYFIP1	cytoplasmic FMR1 interacting protein 1	-1.10322	1.91985e-08	6.22446e-06
ENSG00000180530	NRIP1	nuclear receptor interacting protein 1	-1.09887	1.04095e-06	0.000162313
ENSG00000107798	LIPA	lipase A, lysosomal acid type	-1.09717	9.23784e-10	4.24299e-07
ENSG00000093010	COMT	catechol-O-methyltransferase	-1.09534	4.11826e-08	1.15416e-05
ENSG00000149577	SIDT2	SID1 transmembrane family member 2	-1.09057	1.43559e-15	4.74751e-12
ENSG00000184988	TMEM106A	transmembrane protein 106A	-1.08902	0.000218621	0.00886005
ENSG00000134955	SLC37A2	solute carrier family 37 member 2	-1.08363	0.0012201	0.0274109
ENSG00000105223	PLD3	phospholipase D family member 3	-1.08306	0.000547088	0.0165984
ENSG00000150540	HNMT	histamine N-methyltransferase	-1.08264	0.000446175	0.0144941
ENSG00000170873	MTSS1	MTSS I-BAR domain containing 1	-1.07978	2.12307e-06	0.000290124
ENSG00000261879	LOC100130950	uncharacterized LOC100130950	-1.06884	0.000180241	0.00768116
ENSG00000183077	AFMID	arylformamidase	-1.05781	0.0015631	0.0323913
ENSG00000116711	PLA2G4A	phospholipase A2 group IVA	-1.05764	0.000139271	0.00621694
ENSG00000073008	PVR	PVR cell adhesion molecule	-1.05761	9.01413e-05	0.00454417
ENSG00000103042	SLC38A7	solute carrier family 38 member 7	-1.05697	0.000195017	0.00814296
ENSG00000250510	GPR162	G protein-coupled receptor 162	-1.0556	0.00057862	0.0173011
ENSG00000215458	AATBC	apoptosis associated transcript in bladder cancer	-1.05501	0.00147996	0.0314539
ENSG00000176142	TMEM39A	transmembrane protein 39A	-1.05437	6.59637e-09	2.27231e-06
ENSG00000114013	CD86	CD86 molecule	-1.05368	3.35172e-06	0.000396778
ENSG00000198951	NAGA	alpha-N-acetylgalactosaminidase	-1.04885	2.102e-05	0.00163946
ENSG00000137364	TPMT	thiopurine S-methyltransferase	-1.04248	8.26352e-05	0.0042833
ENSG00000107882	SUFU	SUFU negative regulator of hedgehog signaling	-1.04067	1.24976e-05	0.00112922
ENSG00000073417	PDE8A	phosphodiesterase 8A	-1.03567	0.00134723	0.0292725
ENSG00000136295	TTYH3	tweety family member 3	-1.03058	4.37718e-10	2.41255e-07
ENSG00000116990	MYCL	MYCL proto-oncogene, bHLH transcription factor	-1.03047	0.000796567	0.0212783
ENSG00000089195	TRMT6	tRNA methyltransferase 6	-1.02979	0.00244729	0.0431868
ENSG00000159228	CBR1	carbonyl reductase 1	-1.02463	0.00206893	0.0390969
ENSG00000103066	PLA2G15	phospholipase A2 group XV	-1.02404	2.68467e-05	0.00190519
ENSG00000113552	GNPDA1	glucosamine-6-phosphate deaminase 1	-1.02325	2.44461e-05	0.00182079
ENSG00000104972	LILRB1	leukocyte immunoglobulin like receptor B1	-1.01928	6.75276e-05	0.00374688
ENSG00000136636	KCTD3	potassium channel tetramerization domain containing 3	-1.01762	4.78261e-06	0.000516865
ENSG00000176014	TUBB6	tubulin beta 6 class V	-1.01139	6.01799e-05	0.00343129
ENSG00000151422	FER	FER tyrosine kinase	-1.00597	6.61927e-05	0.00368517
ENSG00000130164	LDLR	low density lipoprotein receptor	-1.00568	0.000451989	0.0145692
ENSG00000145391	SETD7	SET domain containing 7, histone lysine methyltransferase	-1.00565	2.22963e-06	0.000297314
ENSG00000116574	RHOU	ras homolog family member U	-0.998257	0.000287104	0.010668
ENSG00000155254	MARVELD1	MARVEL domain containing 1	-0.99659	0.000432637	0.0141938
ENSG00000107789	MINPP1	multiple inositol-polyphosphate phosphatase 1	-0.992748	0.00127964	0.0281741
ENSG00000166446	CDYL2	chromodomain Y like 2	-0.989361	0.00149211	0.0316714
ENSG00000246859	STARD4-AS1	STARD4 antisense RNA 1	-0.989268	9.1648e-05	0.00459323
ENSG00000183978	COA3	cytochrome c oxidase assembly factor 3	-0.987921	0.000561741	0.0169187
ENSG00000134072	CAMK1	calcium/calmodulin dependent protein kinase I	-0.985023	0.00171754	0.0345493
ENSG00000106868	SUSD1	sushi domain containing 1	-0.981947	1.60001e-07	3.48107e-05
ENSG00000113273	ARSB	arylsulfatase B	-0.977267	0.00289583	0.0478825
ENSG00000001036	FUCA2	alpha-L-fucosidase 2	-0.975752	7.17638e-07	0.000121083
ENSG00000233223	LOC100996842	uncharacterized LOC100996842	-0.969759	0.000190855	0.00801051
ENSG00000166145	SPINT1	serine peptidase inhibitor, Kunitz type 1	-0.967597	0.000431973	0.0141938
ENSG00000227617	CERS6-AS1	CERS6 antisense RNA 1	-0.965994	0.000626485	0.0180469
ENSG00000172292	CERS6	ceramide synthase 6	-0.963233	0.000242073	0.00944026
ENSG00000173210	ABLIM3	actin binding LIM protein family member 3	-0.962913	2.36042e-05	0.00178217
ENSG00000077585	GPR137B	G protein-coupled receptor 137B	-0.95904	0.00154719	0.0321796
ENSG00000080200	CRYBG3	crystallin beta-gamma domain containing 3	-0.957473	0.00131232	0.0287789
ENSG00000106034	CPED1	cadherin like and PC-esterase domain containing 1	-0.956545	0.000646476	0.0184823
ENSG00000170027	YWHAG	tyrosine 3-monooxygenase/tryptophan 5-monooxygenase activation protein gamma	-0.953617	6.31498e-05	0.00356376
ENSG00000172716	SLFN11	schlafen family member 11	-0.951768	0.00140856	0.0304055
ENSG00000162430	SELENON	selenoprotein N	-0.94923	6.78184e-06	0.000683766
ENSG00000077380	DYNC1I2	dynein cytoplasmic 1 intermediate chain 2	-0.948403	4.11644e-05	0.00257823
ENSG00000151458	ANKRD50	ankyrin repeat domain 50	-0.947935	0.000394141	0.0131926
ENSG00000187210	GCNT1	glucosaminyl (N-acetyl) transferase 1	-0.944317	0.000183257	0.00776963
ENSG00000118596	SLC16A7	solute carrier family 16 member 7	-0.942242	0.000877168	0.0223992
ENSG00000110442	COMMD9	COMM domain containing 9	-0.942006	0.000409307	0.0135629
ENSG00000001084	GCLC	glutamate-cysteine ligase catalytic subunit	-0.941659	2.84888e-05	0.00199603
ENSG00000174004	NRROS	negative regulator of reactive oxygen species	-0.940503	0.00140009	0.030262
ENSG00000169413	RNASE6	ribonuclease A family member k6	-0.934973	0.00065279	0.0185144
ENSG00000187098	MITF	melanocyte inducing transcription factor	-0.924237	0.000277449	0.0103792
ENSG00000148158	SNX30	sorting nexin family member 30	-0.921981	1.74572e-06	0.000247195
ENSG00000147383	NSDHL	NAD(P) dependent steroid dehydrogenase-like	-0.915412	0.0018997	0.0371734
ENSG00000213699	SLC35F6	solute carrier family 35 member F6	-0.913999	0.00012087	0.00558263
ENSG00000110042	DTX4	deltex E3 ubiquitin ligase 4	-0.909512	0.000485058	0.015277
ENSG00000134575	ACP2	acid phosphatase 2, lysosomal	-0.908703	0.000820975	0.0216253
ENSG00000164211	STARD4	StAR related lipid transfer domain containing 4	-0.907169	0.000455551	0.0146263
ENSG00000143776	CDC42BPA	CDC42 binding protein kinase alpha	-0.90703	0.00176201	0.0351788
ENSG00000104361	NIPAL2	NIPA like domain containing 2	-0.906391	0.00154326	0.0321788
ENSG00000171867	PRNP	prion protein	-0.906162	0.000845584	0.0220552
ENSG00000205771	CATSPER2P1	cation channel sperm associated 2 pseudogene 1	-0.904903	0.0029448	0.0483058
ENSG00000196975	ANXA4	annexin A4	-0.904748	4.79952e-05	0.00289635
ENSG00000122025	FLT3	fms related receptor tyrosine kinase 3	-0.894878	3.14382e-05	0.00214806
ENSG00000130021	PUDP	pseudouridine 5'-phosphatase	-0.89432	1.79478e-05	0.00145981
ENSG00000124299	PEPD	peptidase D	-0.893787	0.00291643	0.0481269
ENSG00000137831	UACA	uveal autoantigen with coiled-coil domains and ankyrin repeats	-0.893747	2.87157e-05	0.00200343
ENSG00000135678	CPM	carboxypeptidase M	-0.887108	0.00170391	0.0343168
ENSG00000213203	GIMAP1	GTPase, IMAP family member 1	-0.883808	0.00149417	0.0316745
ENSG00000184232	OAF	out at first homolog	-0.88262	0.00246648	0.0434327
ENSG00000134590	RTL8C	retrotransposon Gag like 8C	-0.88247	4.68099e-06	0.000512584
ENSG00000095383	TBC1D2	TBC1 domain family member 2	-0.882408	2.15113e-06	0.000291549
ENSG00000135605	TEC	tec protein tyrosine kinase	-0.881869	0.000811926	0.0215147
ENSG00000161642	ZNF385A	zinc finger protein 385A	-0.879556	9.44239e-05	0.0046701
ENSG00000025434	NR1H3	nuclear receptor subfamily 1 group H member 3	-0.879169	0.00288862	0.0478111
ENSG00000158122	PRXL2C	peroxiredoxin like 2C	-0.878821	0.00161609	0.0330052
ENSG00000117009	KMO	kynurenine 3-monooxygenase	-0.877351	0.000100363	0.00489528
ENSG00000118640	VAMP8	vesicle associated membrane protein 8	-0.874965	1.07455e-05	0.00100382
ENSG00000119655	NPC2	NPC intracellular cholesterol transporter 2	-0.871975	0.00117546	0.0267349
ENSG00000173905	GOLIM4	golgi integral membrane protein 4	-0.871188	0.00111032	0.0257898
ENSG00000100151	PICK1	protein interacting with PRKCA 1	-0.869018	0.000909311	0.0227122
ENSG00000246705	H2AJ	H2A.J histone	-0.867468	0.00208436	0.0392986
ENSG00000060749	QSER1	glutamine and serine rich 1	-0.865093	0.000891549	0.0226448
ENSG00000167004	PDIA3	protein disulfide isomerase family A member 3	-0.864126	0.000258515	0.00984919
ENSG00000196372	ASB13	ankyrin repeat and SOCS box containing 13	-0.861954	0.00270103	0.0458819
ENSG00000131043	AAR2	AAR2 splicing factor	-0.861748	0.000589452	0.0173736
ENSG00000132535	DLG4	discs large MAGUK scaffold protein 4	-0.861437	2.52596e-05	0.00184683
ENSG00000013583	HEBP1	heme binding protein 1	-0.856257	0.00270489	0.0458819
ENSG00000052802	MSMO1	methylsterol monooxygenase 1	-0.851909	0.00292606	0.0481416
ENSG00000169032	MAP2K1	mitogen-activated protein kinase kinase 1	-0.849559	0.000790346	0.0211805
ENSG00000266028	SRGAP2	SLIT-ROBO Rho GTPase activating protein 2	-0.847487	2.16289e-05	0.00167119
ENSG00000139629	GALNT6	polypeptide N-acetylgalactosaminyltransferase 6	-0.846374	0.00185421	0.0365428
ENSG00000106991	ENG	endoglin	-0.846102	0.000901779	0.0226955
ENSG00000128604	IRF5	interferon regulatory factor 5	-0.845807	1.40144e-06	0.000210662
ENSG00000110002	VWA5A	von Willebrand factor A domain containing 5A	-0.845531	5.7697e-05	0.00334744
ENSG00000130309	COLGALT1	collagen beta(1-O)galactosyltransferase 1	-0.84434	0.000112744	0.00528297
ENSG00000103811	CTSH	cathepsin H	-0.842296	0.000908509	0.0227122
ENSG00000109436	TBC1D9	TBC1 domain family member 9	-0.836106	0.000848169	0.0220552
ENSG00000160216	AGPAT3	1-acylglycerol-3-phosphate O-acyltransferase 3	-0.835089	0.000426186	0.0140378
ENSG00000124570	SERPINB6	serpin family B member 6	-0.834138	6.27568e-06	0.000644524
ENSG00000205730	ITPRIPL2	ITPRIP like 2	-0.834074	2.72815e-05	0.00192778
ENSG00000172059	KLF11	Kruppel like factor 11	-0.828291	8.28107e-06	0.000805456
ENSG00000084234	APLP2	amyloid beta precursor like protein 2	-0.823246	0.000215993	0.00877506
ENSG00000170275	CRTAP	cartilage associated protein	-0.822958	0.00033105	0.0117972
ENSG00000100077	GRK3	G protein-coupled receptor kinase 3	-0.819899	1.56552e-09	6.31362e-07
ENSG00000163214	DHX57	DExH-box helicase 57	-0.819295	0.00237076	0.0424878
ENSG00000020181	ADGRA2	adhesion G protein-coupled receptor A2	-0.818531	0.000898924	0.0226955
ENSG00000131981	LGALS3	galectin 3	-0.817069	0.0016241	0.0330314
ENSG00000136643	RPS6KC1	ribosomal protein S6 kinase C1	-0.816912	0.00200903	0.0383833
ENSG00000197355	UAP1L1	UDP-N-acetylglucosamine pyrophosphorylase 1 like 1	-0.815543	0.000104881	0.00505181
ENSG00000136631	VPS45	vacuolar protein sorting 45 homolog	-0.81261	0.00058418	0.0173736
ENSG00000136842	TMOD1	tropomodulin 1	-0.812583	0.0016205	0.0330052
ENSG00000136868	SLC31A1	solute carrier family 31 member 1	-0.811416	0.000321375	0.0115627
ENSG00000111726	CMAS	cytidine monophosphate N-acetylneuraminic acid synthetase	-0.809867	0.00240439	0.0428847
ENSG00000105677	TMEM147	transmembrane protein 147	-0.808673	0.00108277	0.0253518
ENSG00000144959	NCEH1	neutral cholesterol ester hydrolase 1	-0.80773	0.00245292	0.0432399
ENSG00000144320	LNPK	lunapark, ER junction formation factor	-0.806527	0.000707741	0.0196219
ENSG00000162976	SLC66A3	solute carrier family 66 member 3	-0.805068	5.87542e-05	0.00338502
ENSG00000104974	LILRA1	leukocyte immunoglobulin like receptor A1	-0.805033	4.25609e-07	8.18307e-05
ENSG00000157426	AASDH	aminoadipate-semialdehyde dehydrogenase	-0.803794	0.00202121	0.0384445
ENSG00000138674	SEC31A	SEC31 homolog A, COPII coat complex component	-0.803605	0.000470868	0.0149727
ENSG00000136478	TEX2	testis expressed 2	-0.800223	6.45674e-06	0.000659026
ENSG00000206527	HACD2	3-hydroxyacyl-CoA dehydratase 2	-0.799575	0.00196506	0.0378698
ENSG00000147684	NDUFB9	NADH:ubiquinone oxidoreductase subunit B9	-0.793511	2.37674e-05	0.00178633
ENSG00000110077	MS4A6A	membrane spanning 4-domains A6A	-0.793239	0.00255524	0.0444279
ENSG00000143882	ATP6V1C2	ATPase H+ transporting V1 subunit C2	-0.787349	0.00181874	0.0359413
ENSG00000163590	PPM1L	protein phosphatase, Mg2+/Mn2+ dependent 1L	-0.785591	0.000613568	0.0178301
ENSG00000135677	GNS	glucosamine (N-acetyl)-6-sulfatase	-0.784713	0.00151546	0.031962
ENSG00000100889	PCK2	phosphoenolpyruvate carboxykinase 2, mitochondrial	-0.784345	0.00164691	0.0333722
ENSG00000143641	GALNT2	polypeptide N-acetylgalactosaminyltransferase 2	-0.782324	0.00283025	0.0473665
ENSG00000134970	TMED7	transmembrane p24 trafficking protein 7	-0.779396	0.00283313	0.0473668
ENSG00000111846	GCNT2	glucosaminyl (N-acetyl) transferase 2 (I blood group)	-0.774315	0.002924	0.0481416
ENSG00000170266	GLB1	galactosidase beta 1	-0.773376	1.60878e-06	0.000233344
ENSG00000165389	SPTSSA	serine palmitoyltransferase small subunit A	-0.773134	0.00113398	0.0261147
ENSG00000166340	TPP1	tripeptidyl peptidase 1	-0.770857	0.00187803	0.0368535
ENSG00000124104	SNX21	sorting nexin family member 21	-0.767933	0.000947142	0.0233877
ENSG00000198715	GLMP	glycosylated lysosomal membrane protein	-0.767592	0.00020961	0.00855778
ENSG00000181610	MRPS23	mitochondrial ribosomal protein S23	-0.763341	0.00075003	0.0204312
ENSG00000169371	SNUPN	snurportin 1	-0.760931	0.00176373	0.0351788
ENSG00000173141	MRPL57	mitochondrial ribosomal protein L57	-0.756112	0.00274758	0.046264
ENSG00000101337	TM9SF4	transmembrane 9 superfamily member 4	-0.755232	0.000137374	0.00615578
ENSG00000133835	HSD17B4	hydroxysteroid 17-beta dehydrogenase 4	-0.754716	0.00114887	0.0263842
ENSG00000158473	CD1D	CD1d molecule	-0.752281	1.39112e-06	0.000210662
ENSG00000103544	VPS35L	VPS35 endosomal protein sorting factor like	-0.750519	0.00197904	0.0380504
ENSG00000127951	FGL2	fibrinogen like 2	-0.749809	0.00120893	0.0272231
ENSG00000151062	CACNA2D4	calcium voltage-gated channel auxiliary subunit alpha2delta 4	-0.749482	0.00214514	0.0399887
ENSG00000181804	SLC9A9	solute carrier family 9 member A9	-0.748587	0.00213281	0.0398036
ENSG00000101310	SEC23B	SEC23 homolog B, COPII coat complex component	-0.74574	0.000484864	0.015277
ENSG00000114904	NEK4	NIMA related kinase 4	-0.745431	0.000899584	0.0226955
ENSG00000165672	PRDX3	peroxiredoxin 3	-0.744785	0.000112784	0.00528297
ENSG00000104823	ECH1	enoyl-CoA hydratase 1	-0.74291	0.00174035	0.0348386
ENSG00000169919	GUSB	glucuronidase beta	-0.742297	0.00058882	0.0173736
ENSG00000153879	CEBPG	CCAAT enhancer binding protein gamma	-0.739767	0.0019687	0.0378957
ENSG00000104976	SNAPC2	small nuclear RNA activating complex polypeptide 2	-0.737707	0.00155925	0.0323897
ENSG00000072210	ALDH3A2	aldehyde dehydrogenase 3 family member A2	-0.736988	0.00144518	0.0310338
ENSG00000078124	ACER3	alkaline ceramidase 3	-0.736423	0.00225015	0.0412029
ENSG00000110435	PDHX	pyruvate dehydrogenase complex component X	-0.736384	0.00208202	0.0392986
ENSG00000140968	IRF8	interferon regulatory factor 8	-0.735948	2.45607e-05	0.00182112
ENSG00000136521	NDUFB5	NADH:ubiquinone oxidoreductase subunit B5	-0.727535	0.000135841	0.0061187
ENSG00000147475	ERLIN2	ER lipid raft associated 2	-0.726465	3.39001e-05	0.00225115
ENSG00000144029	MRPS5	mitochondrial ribosomal protein S5	-0.711215	0.00252592	0.0441696
ENSG00000023191	RNH1	ribonuclease/angiogenin inhibitor 1	-0.709799	0.000954007	0.0233877
ENSG00000134717	BTF3L4	basic transcription factor 3 like 4	-0.70916	0.000867295	0.0223376
ENSG00000128487	SPECC1	sperm antigen with calponin homology and coiled-coil domains 1	-0.709127	2.52638e-06	0.000324416
ENSG00000006534	ALDH3B1	aldehyde dehydrogenase 3 family member B1	-0.706135	2.49537e-05	0.00183382
ENSG00000153071	DAB2	DAB adaptor protein 2	-0.705037	8.05128e-05	0.00421291
ENSG00000165475	CRYL1	crystallin lambda 1	-0.702605	0.0027322	0.0461493
ENSG00000131171	SH3BGRL	SH3 domain binding glutamate rich protein like	-0.700086	0.00154123	0.032177
ENSG00000136247	ZDHHC4	zinc finger DHHC-type palmitoyltransferase 4	-0.699151	0.000263049	0.00997597
ENSG00000182220	ATP6AP2	ATPase H+ transporting accessory protein 2	-0.697352	0.00202278	0.0384445
ENSG00000068724	TTC7A	tetratricopeptide repeat domain 7A	-0.696797	0.000999276	0.0240027
ENSG00000168653	NDUFS5	NADH:ubiquinone oxidoreductase subunit S5	-0.695707	0.000323859	0.01157
ENSG00000168476	REEP4	receptor accessory protein 4	-0.692967	0.000231513	0.00919654
ENSG00000173418	NAA20	N-alpha-acetyltransferase 20, NatB catalytic subunit	-0.692959	0.000250065	0.00968344
ENSG00000116171	SCP2	sterol carrier protein 2	-0.692627	0.000258162	0.00984919
ENSG00000129534	MIS18BP1	MIS18 binding protein 1	-0.688937	8.8546e-07	0.000142146
ENSG00000102158	MAGT1	magnesium transporter 1	-0.686738	0.000286333	0.0106633
ENSG00000145246	ATP10D	ATPase phospholipid transporting 10D (putative)	-0.682112	0.000337186	0.0119132
ENSG00000099330	OCEL1	occludin/ELL domain containing 1	-0.678484	0.000602049	0.0176193
ENSG00000113583	C5orf15	chromosome 5 open reading frame 15	-0.675856	0.00188283	0.0368869
ENSG00000100150	DEPDC5	DEP domain containing 5, GATOR1 subcomplex subunit	-0.675093	0.00117276	0.0267349
ENSG00000129255	MPDU1	mannose-P-dolichol utilization defect 1	-0.674306	0.00191775	0.0373498
ENSG00000118705	RPN2	ribophorin II	-0.666462	0.00119789	0.0271254
ENSG00000117450	PRDX1	peroxiredoxin 1	-0.66442	0.00250405	0.0439537
ENSG00000148672	GLUD1	glutamate dehydrogenase 1	-0.661708	0.000365888	0.0125258
ENSG00000149600	COMMD7	COMM domain containing 7	-0.660821	0.00271293	0.0459144
ENSG00000100528	CNIH1	cornichon family AMPA receptor auxiliary protein 1	-0.659088	0.00126922	0.0280568
ENSG00000159596	TMEM69	transmembrane protein 69	-0.658182	0.00147345	0.0314539
ENSG00000126247	CAPNS1	calpain small subunit 1	-0.654229	0.000256713	0.00982583
ENSG00000066294	CD84	CD84 molecule	-0.654117	0.00112494	0.0259789
ENSG00000100280	AP1B1	adaptor related protein complex 1 subunit beta 1	-0.652615	3.80707e-05	0.00243992
ENSG00000067208	EVI5	ecotropic viral integration site 5	-0.648946	0.000190876	0.00801051
ENSG00000132463	GRSF1	G-rich RNA sequence binding factor 1	-0.648439	0.00108399	0.0253518
ENSG00000111145	ELK3	ETS transcription factor ELK3	-0.648151	0.00193375	0.0375288
ENSG00000151576	QTRT2	queuine tRNA-ribosyltransferase accessory subunit 2	-0.648036	0.0019174	0.0373498
ENSG00000012061	ERCC1	ERCC excision repair 1, endonuclease non-catalytic subunit	-0.647891	0.00107567	0.0253005
ENSG00000134440	NARS1	asparaginyl-tRNA synthetase 1	-0.647888	0.000338665	0.0119345
ENSG00000018610	CXorf56	chromosome X open reading frame 56	-0.641803	0.00172611	0.0345954
ENSG00000185305	ARL15	ADP ribosylation factor like GTPase 15	-0.639716	0.000544882	0.0165618
ENSG00000148943	LIN7C	lin-7 homolog C, crumbs cell polarity complex component	-0.639264	0.00278357	0.0466799
ENSG00000116005	PCYOX1	prenylcysteine oxidase 1	-0.632102	0.00220056	0.0406839
ENSG00000102934	PLLP	plasmolipin	-0.630186	0.00090697	0.0227122
ENSG00000184752	NDUFA12	NADH:ubiquinone oxidoreductase subunit A12	-0.629686	0.000376653	0.0127884
ENSG00000064393	HIPK2	homeodomain interacting protein kinase 2	-0.62688	1.63649e-05	0.00136664
ENSG00000204287	HLA-DRA	major histocompatibility complex, class II, DR alpha	-0.626585	1.74912e-06	0.000247195
ENSG00000163947	ARHGEF3	Rho guanine nucleotide exchange factor 3	-0.626362	0.00153199	0.0320947
ENSG00000120008	WDR11	WD repeat domain 11	-0.623791	0.000323975	0.01157
ENSG00000010671	BTK	Bruton tyrosine kinase	-0.623481	0.000621989	0.017965
ENSG00000169554	ZEB2	zinc finger E-box binding homeobox 2	-0.622476	4.08677e-05	0.00256938
ENSG00000151348	EXT2	exostosin glycosyltransferase 2	-0.622365	0.00101286	0.0242017
ENSG00000149476	TKFC	triokinase and FMN cyclase	-0.621563	0.00252703	0.0441696
ENSG00000144895	EIF2A	eukaryotic translation initiation factor 2A	-0.617343	0.000464826	0.0148376
ENSG00000013561	RNF14	ring finger protein 14	-0.614794	0.000548831	0.0166207
ENSG00000042753	AP2S1	adaptor related protein complex 2 subunit sigma 1	-0.614762	0.00187566	0.0368535
ENSG00000104695	PPP2CB	protein phosphatase 2 catalytic subunit beta	-0.61315	0.000588365	0.0173736
ENSG00000128524	ATP6V1F	ATPase H+ transporting V1 subunit F	-0.612057	0.00159487	0.0327593
ENSG00000203705	TATDN3	TatD DNase domain containing 3	-0.611163	0.000411123	0.0135958
ENSG00000198689	SLC9A6	solute carrier family 9 member A6	-0.609558	0.000658173	0.0186351
ENSG00000004961	HCCS	holocytochrome c synthase	-0.608718	0.001457	0.0312066
ENSG00000003393	ALS2	alsin Rho guanine nucleotide exchange factor ALS2	-0.604429	0.0022442	0.0411496
ENSG00000131475	VPS25	vacuolar protein sorting 25 homolog	-0.597745	0.000387745	0.0130844
ENSG00000169490	TM2D2	TM2 domain containing 2	-0.594217	0.00104293	0.0247415
ENSG00000142197	DOP1B	DOP1 leucine zipper like protein B	-0.588896	2.41455e-07	4.92896e-05
ENSG00000139190	VAMP1	vesicle associated membrane protein 1	0.585695	0.000441545	0.0143807
ENSG00000205268	PDE7A	phosphodiesterase 7A	0.587653	0.000105405	0.00505181
ENSG00000167604	NFKBID	NFKB inhibitor delta	0.598412	0.00261017	0.0449107
ENSG00000175470	PPP2R2D	protein phosphatase 2 regulatory subunit Bdelta	0.600292	0.00220745	0.0407368
ENSG00000272333	KMT2B	lysine methyltransferase 2B	0.605267	0.000231552	0.00919654
ENSG00000131370	SH3BP5	SH3 domain binding protein 5	0.607901	0.00156324	0.0323913
ENSG00000189241	TSPYL1	TSPY like 1	0.608813	0.00242252	0.0431065
ENSG00000167378	IRGQ	immunity related GTPase Q	0.61647	0.000905806	0.0227122
ENSG00000178971	CTC1	CST telomere replication complex component 1	0.617023	0.00312485	0.0499704
ENSG00000265148	TSPOAP1-AS1	TSPOAP1, SUPT4H1 and RNF43 antisense RNA 1	0.621745	0.00286478	0.0475117
ENSG00000128294	TPST2	tyrosylprotein sulfotransferase 2	0.623361	0.000268897	0.010105
ENSG00000204256	BRD2	bromodomain containing 2	0.62379	0.00128437	0.0282407
ENSG00000224660	SH3BP5-AS1	SH3BP5 antisense RNA 1	0.628178	0.000523804	0.0160418
ENSG00000088970	KIZ	kizuna centrosomal protein	0.639323	0.00151893	0.0319942
ENSG00000147439	BIN3	bridging integrator 3	0.643634	0.00215296	0.040044
ENSG00000106948	AKNA	AT-hook transcription factor	0.647914	0.00166168	0.0335481
ENSG00000146830	GIGYF1	GRB10 interacting GYF protein 1	0.651628	0.00162082	0.0330052
ENSG00000136490	LIMD2	LIM domain containing 2	0.653116	0.00222138	0.0409021
ENSG00000168067	MAP4K2	mitogen-activated protein kinase kinase kinase kinase 2	0.656202	0.00176333	0.0351788
ENSG00000114841	DNAH1	dynein axonemal heavy chain 1	0.665455	0.000833385	0.021873
ENSG00000167077	MEI1	meiotic double-stranded break formation protein 1	0.667522	0.00270824	0.0458819
ENSG00000169057	MECP2	methyl-CpG binding protein 2	0.674398	7.80674e-05	0.00409792
ENSG00000176155	CCDC57	coiled-coil domain containing 57	0.687358	0.00266048	0.0455394
ENSG00000154642	C21orf91	chromosome 21 open reading frame 91	0.690938	4.19668e-06	0.000468865
ENSG00000143772	ITPKB	inositol-trisphosphate 3-kinase B	0.69147	0.000877711	0.0223992
ENSG00000167895	TMC8	transmembrane channel like 8	0.69528	0.000802376	0.0213644
ENSG00000188542	DUSP28	dual specificity phosphatase 28	0.696188	0.00243163	0.0431065
ENSG00000177721	ANXA2R	annexin A2 receptor	0.69914	0.00145532	0.0312066
ENSG00000146067	FAM193B	family with sequence similarity 193 member B	0.701168	0.000141803	0.00628609
ENSG00000074370	ATP2A3	ATPase sarcoplasmic/endoplasmic reticulum Ca2+ transporting 3	0.704005	0.000909262	0.0227122
ENSG00000138092	CENPO	centromere protein O	0.704568	0.00120236	0.0271598
ENSG00000162066	AMDHD2	amidohydrolase domain containing 2	0.706306	0.00275772	0.0463875
ENSG00000013810	TACC3	transforming acidic coiled-coil containing protein 3	0.70897	0.00302081	0.0488659
ENSG00000072818	ACAP1	ArfGAP with coiled-coil, ankyrin repeat and PH domains 1	0.710649	0.000333451	0.0118455
ENSG00000172965	MIR4435-2HG	MIR4435-2 host gene	0.712192	0.00285491	0.0474908
ENSG00000158805	ZNF276	zinc finger protein 276	0.712442	0.00036908	0.012609
ENSG00000011132	APBA3	amyloid beta precursor protein binding family A member 3	0.712551	0.000733005	0.0200999
ENSG00000101605	MYOM1	myomesin 1	0.721732	0.00266024	0.0455394
ENSG00000140350	ANP32A	acidic nuclear phosphoprotein 32 family member A	0.727515	0.00258188	0.0445974
ENSG00000164715	LMTK2	lemur tyrosine kinase 2	0.728247	0.000995184	0.0240027
ENSG00000186469	GNG2	G protein subunit gamma 2	0.729077	0.000716118	0.0197022
ENSG00000123360	PDE1B	phosphodiesterase 1B	0.73104	0.000575436	0.017237
ENSG00000160199	PKNOX1	PBX/knotted 1 homeobox 1	0.737541	0.00300142	0.0487031
ENSG00000078687	TNRC6C	trinucleotide repeat containing adaptor 6C	0.73941	5.5825e-07	9.81986e-05
ENSG00000135439	AGAP2	ArfGAP with GTPase domain, ankyrin repeat and PH domain 2	0.748055	0.00016218	0.0070017
ENSG00000183484	GPR132	G protein-coupled receptor 132	0.750184	0.00058442	0.0173736
ENSG00000171163	ZNF692	zinc finger protein 692	0.756105	0.000291435	0.0108047
ENSG00000111678	C12orf57	chromosome 12 open reading frame 57	0.75703	0.00239268	0.0427707
ENSG00000108468	CBX1	chromobox 1	0.76259	0.000901725	0.0226955
ENSG00000105122	RASAL3	RAS protein activator like 3	0.765396	0.000322371	0.0115627
ENSG00000254838	GVINP1	GTPase, very large interferon inducible pseudogene 1	0.771125	5.45327e-05	0.00320889
ENSG00000068831	RASGRP2	RAS guanyl releasing protein 2	0.774165	0.000347498	0.0120459
ENSG00000153094	BCL2L11	BCL2 like 11	0.775857	0.000168828	0.00725084
ENSG00000233175	LOC107985040	uncharacterized LOC107985040	0.781801	0.00243458	0.0431065
ENSG00000057657	PRDM1	PR/SET domain 1	0.782842	0.0015656	0.0323994
ENSG00000106415	GLCCI1	glucocorticoid induced 1	0.783486	0.00105742	0.024942
ENSG00000135968	GCC2	GRIP and coiled-coil domain containing 2	0.783597	0.00125234	0.0277596
ENSG00000130766	SESN2	sestrin 2	0.783747	0.00243492	0.0431065
ENSG00000124508	BTN2A2	butyrophilin subfamily 2 member A2	0.784511	9.61025e-05	0.0047153
ENSG00000178764	ZHX2	zinc fingers and homeoboxes 2	0.787505	0.00158353	0.0326073
ENSG00000122678	POLM	DNA polymerase mu	0.798734	5.06874e-06	0.000544232
ENSG00000102096	PIM2	Pim-2 proto-oncogene, serine/threonine kinase	0.799623	0.000186489	0.00786632
ENSG00000068308	OTUD5	OTU deubiquitinase 5	0.79988	0.00201028	0.0383833
ENSG00000239521	CASTOR3	CASTOR family member 3	0.803893	0.00244445	0.0431826
ENSG00000116852	KIF21B	kinesin family member 21B	0.805242	0.000595791	0.0174981
ENSG00000131018	SYNE1	spectrin repeat containing nuclear envelope protein 1	0.81354	2.82422e-06	0.000356477
ENSG00000129993	CBFA2T3	CBFA2/RUNX1 partner transcriptional co-repressor 3	0.814992	5.38122e-05	0.00318919
ENSG00000274070	CASTOR2	cytosolic arginine sensor for mTORC1 subunit 2	0.820451	0.000821331	0.0216253
ENSG00000101577	LPIN2	lipin 2	0.827304	0.00172018	0.0345559
ENSG00000156860	FBRS	fibrosin	0.829473	0.00234363	0.0422595
ENSG00000180448	ARHGAP45	Rho GTPase activating protein 45	0.831304	0.00122533	0.0274246
ENSG00000110047	EHD1	EH domain containing 1	0.832002	0.00101677	0.0242374
ENSG00000026297	RNASET2	ribonuclease T2	0.835826	0.00290853	0.0480444
ENSG00000105866	SP4	Sp4 transcription factor	0.838677	0.00043783	0.0143357
ENSG00000110046	ATG2A	autophagy related 2A	0.839338	5.56937e-06	0.000582845
ENSG00000160991	ORAI2	ORAI calcium release-activated calcium modulator 2	0.842733	0.00194219	0.0376043
ENSG00000166925	TSC22D4	TSC22 domain family member 4	0.857045	0.000422534	0.0139453
ENSG00000071051	NCK2	NCK adaptor protein 2	0.858127	0.00150406	0.0317922
ENSG00000111266	DUSP16	dual specificity phosphatase 16	0.859181	0.000496089	0.015477
ENSG00000106733	NMRK1	nicotinamide riboside kinase 1	0.863721	0.00117122	0.0267349
ENSG00000139182	CLSTN3	calsyntenin 3	0.871067	1.44204e-05	0.00125496
ENSG00000175274	TP53I11	tumor protein p53 inducible protein 11	0.873961	0.00236043	0.0424697
ENSG00000145979	TBC1D7	TBC1 domain family member 7	0.883291	0.00159806	0.0327841
ENSG00000125637	PSD4	pleckstrin and Sec7 domain containing 4	0.884575	8.33043e-05	0.00430449
ENSG00000163945	UVSSA	UV stimulated scaffold protein A	0.888813	0.000757604	0.0206036
ENSG00000147408	CSGALNACT1	chondroitin sulfate N-acetylgalactosaminyltransferase 1	0.894041	0.000998324	0.0240027
ENSG00000187994	RINL	Ras and Rab interactor like	0.899287	0.00126251	0.027946
ENSG00000188026	RILPL1	Rab interacting lysosomal protein like 1	0.901418	0.00157539	0.0324869
ENSG00000267121	LOC339192	uncharacterized LOC339192	0.905013	0.000254048	0.00974635
ENSG00000206337	HCP5	HLA complex P5	0.919507	0.00107551	0.0253005
ENSG00000146232	NFKBIE	NFKB inhibitor epsilon	0.920094	0.00085294	0.0221403
ENSG00000143891	GALM	galactose mutarotase	0.921023	0.000235745	0.00928133
ENSG00000196470	SIAH1	siah E3 ubiquitin protein ligase 1	0.927765	0.00109165	0.025495
ENSG00000119772	DNMT3A	DNA methyltransferase 3 alpha	0.92823	0.000117784	0.00547065
ENSG00000214922	HLA-F-AS1	HLA-F antisense RNA 1	0.932917	0.000865198	0.0223336
ENSG00000109062	SLC9A3R1	SLC9A3 regulator 1	0.942389	5.24135e-06	0.000555549
ENSG00000147394	ZNF185	zinc finger protein 185 with LIM domain	0.946075	0.0027389	0.0461648
ENSG00000105655	ISYNA1	inositol-3-phosphate synthase 1	0.953125	0.00286788	0.0475155
ENSG00000168421	RHOH	ras homolog family member H	0.959752	0.000268789	0.010105
ENSG00000138101	DTNB	dystrobrevin beta	0.970644	0.000700866	0.0195098
ENSG00000116273	PHF13	PHD finger protein 13	0.97901	1.26132e-07	2.89665e-05
ENSG00000287263	FLJ32255	uncharacterized LOC643977	0.988044	6.43813e-05	0.00359887
ENSG00000130592	LSP1	lymphocyte specific protein 1	0.988749	0.00058818	0.0173736
ENSG00000266094	RASSF5	Ras association domain family member 5	0.996272	0.00284653	0.047447
ENSG00000258315	C17orf49	chromosome 17 open reading frame 49	0.997019	0.0013258	0.0289974
ENSG00000164543	STK17A	serine/threonine kinase 17a	0.997678	0.000228005	0.00913883
ENSG00000112511	PHF1	PHD finger protein 1	0.999031	9.4899e-05	0.0046701
ENSG00000108179	PPIF	peptidylprolyl isomerase F	1.00011	0.00110264	0.0257153
ENSG00000129295	LRRC6	leucine rich repeat containing 6	1.00339	0.00102422	0.0243675
ENSG00000127311	HELB	DNA helicase B	1.01059	0.000495612	0.015477
ENSG00000175463	TBC1D10C	TBC1 domain family member 10C	1.01323	0.000125549	0.00576652
ENSG00000108556	CHRNE	cholinergic receptor nicotinic epsilon subunit	1.0148	3.70572e-06	0.00042849
ENSG00000170989	S1PR1	sphingosine-1-phosphate receptor 1	1.02217	2.58603e-05	0.00185048
ENSG00000105352	CEACAM4	CEA cell adhesion molecule 4	1.02452	0.00256449	0.0445419
ENSG00000272269	NUP153-AS1	NUP153 antisense RNA 1	1.02876	0.00252475	0.0441696
ENSG00000108840	HDAC5	histone deacetylase 5	1.03521	0.00257275	0.0445974
ENSG00000171316	CHD7	chromodomain helicase DNA binding protein 7	1.0362	0.00204052	0.0387372
ENSG00000161036	LRWD1	leucine rich repeats and WD repeat domain containing 1	1.03635	0.000953691	0.0233877
ENSG00000064012	CASP8	caspase 8	1.03704	0.000617065	0.0179003
ENSG00000234511	C5orf58	chromosome 5 open reading frame 58	1.03777	0.000870157	0.0223764
ENSG00000141582	CBX4	chromobox 4	1.04219	0.000841604	0.0220189
ENSG00000286190	LOC728392	uncharacterized LOC728392	1.04862	0.00258096	0.0445974
ENSG00000254995	STX16-NPEPL1	STX16-NPEPL1 readthrough (NMD candidate)	1.05362	0.00299281	0.0487031
ENSG00000125430	HS3ST3B1	heparan sulfate-glucosamine 3-sulfotransferase 3B1	1.05469	0.00092052	0.0228884
ENSG00000152270	PDE3B	phosphodiesterase 3B	1.05542	0.000405052	0.0134489
ENSG00000231721	LINC-PINT	long intergenic non-protein coding RNA, p53 induced transcript	1.06507	0.000743592	0.0202893
ENSG00000075399	VPS9D1	VPS9 domain containing 1	1.06588	0.00198885	0.0381504
ENSG00000280213	UCKL1-AS1	UCKL1 antisense RNA 1	1.0684	0.000872013	0.0223857
ENSG00000283050	GTF2IP12	general transcription factor IIi pseudogene 12	1.07846	0.00116345	0.0266451
ENSG00000175592	FOSL1	FOS like 1, AP-1 transcription factor subunit	1.0798	0.000482404	0.0152515
ENSG00000213937	CLDN9	claudin 9	1.09039	0.00138166	0.0299029
ENSG00000277443	MARCKS	myristoylated alanine rich protein kinase C substrate	1.09848	0.00283913	0.0474192
ENSG00000111674	ENO2	enolase 2	1.10277	0.000321672	0.0115627
ENSG00000170956	CEACAM3	CEA cell adhesion molecule 3	1.10348	0.00303198	0.048911
ENSG00000114737	CISH	cytokine inducible SH2 containing protein	1.10438	1.78689e-05	0.00145981
ENSG00000177606	JUN	Jun proto-oncogene, AP-1 transcription factor subunit	1.10499	0.000873226	0.0223857
ENSG00000077157	PPP1R12B	protein phosphatase 1 regulatory subunit 12B	1.11168	0.00014948	0.00655609
ENSG00000160570	DEDD2	death effector domain containing 2	1.11358	0.00193149	0.0375288
ENSG00000132002	DNAJB1	DnaJ heat shock protein family (Hsp40) member B1	1.12667	0.00136144	0.0295039
ENSG00000100483	VCPKMT	valosin containing protein lysine methyltransferase	1.13138	0.00161795	0.0330052
ENSG00000170049	KCNAB3	potassium voltage-gated channel subfamily A regulatory beta subunit 3	1.1333	0.00059372	0.0174683
ENSG00000158106	RHPN1	rhophilin Rho GTPase binding protein 1	1.13563	0.00231114	0.0419021
ENSG00000082781	ITGB5	integrin subunit beta 5	1.13714	0.00072023	0.0197824
ENSG00000163874	ZC3H12A	zinc finger CCCH-type containing 12A	1.14318	0.00152342	0.0320481
ENSG00000165113	GKAP1	G kinase anchoring protein 1	1.14588	0.00292076	0.0481416
ENSG00000167470	MIDN	midnolin	1.14622	0.000560734	0.0169187
ENSG00000153048	CARHSP1	calcium regulated heat stable protein 1	1.14834	2.09837e-05	0.00163946
ENSG00000130522	JUND	JunD proto-oncogene, AP-1 transcription factor subunit	1.15091	0.00153499	0.0320947
ENSG00000174010	KLHL15	kelch like family member 15	1.1511	0.00302763	0.0488886
ENSG00000064666	CNN2	calponin 2	1.15632	0.00095626	0.0233877
ENSG00000077150	NFKB2	nuclear factor kappa B subunit 2	1.15821	0.00034631	0.0120459
ENSG00000079277	MKNK1	MAPK interacting serine/threonine kinase 1	1.16025	0.000610992	0.0178156
ENSG00000172005	MAL	mal, T cell differentiation protein	1.16588	0.00127104	0.0280596
ENSG00000172780	RAB43	RAB43, member RAS oncogene family	1.17057	0.000608548	0.017778
ENSG00000100307	CBX7	chromobox 7	1.1774	0.00218853	0.0405623
ENSG00000204305	AGER	advanced glycosylation end-product specific receptor	1.17778	0.000880568	0.0224348
ENSG00000168685	IL7R	interleukin 7 receptor	1.17986	0.00219063	0.0405623
ENSG00000010539	ZNF200	zinc finger protein 200	1.18102	1.52235e-05	0.00131104
ENSG00000111087	GLI1	GLI family zinc finger 1	1.18468	0.00150549	0.0317922
ENSG00000104921	FCER2	Fc fragment of IgE receptor II	1.18925	0.00163589	0.0332299
ENSG00000172216	CEBPB	CCAAT enhancer binding protein beta	1.19244	0.00218521	0.0405623
ENSG00000151651	ADAM8	ADAM metallopeptidase domain 8	1.19272	0.0019511	0.0377328
ENSG00000222009	BTBD19	BTB domain containing 19	1.195	0.0011134	0.0258206
ENSG00000070495	JMJD6	jumonji domain containing 6, arginine demethylase and lysine hydroxylase	1.19614	0.00242783	0.0431065
ENSG00000125910	S1PR4	sphingosine-1-phosphate receptor 4	1.19866	0.00100931	0.0241868
ENSG00000127528	KLF2	Kruppel like factor 2	1.19885	0.00130758	0.028713
ENSG00000137312	FLOT1	flotillin 1	1.20543	0.000958989	0.0233877
ENSG00000277147	LINC00869	long intergenic non-protein coding RNA 869	1.20548	0.0014685	0.0314122
ENSG00000145730	PAM	peptidylglycine alpha-amidating monooxygenase	1.20557	0.00123579	0.0276133
ENSG00000138031	ADCY3	adenylate cyclase 3	1.20879	4.67205e-05	0.00284016
ENSG00000182253	SYNM	synemin	1.21094	0.00194076	0.0376043
ENSG00000081377	CDC14B	cell division cycle 14B	1.21236	0.000364579	0.0125069
ENSG00000196843	ARID5A	AT-rich interaction domain 5A	1.21792	0.00190602	0.0372529
ENSG00000147437	GNRH1	gonadotropin releasing hormone 1	1.22258	0.0020058	0.0383833
ENSG00000277449	CEBPB-AS1	CEBPB antisense RNA 1	1.22448	0.0023013	0.0417694
ENSG00000213373	LINC00671	long intergenic non-protein coding RNA 671	1.22902	7.4497e-05	0.00397357
ENSG00000151952	TMEM132D	transmembrane protein 132D	1.23054	0.00302314	0.0488659
ENSG00000133985	TTC9	tetratricopeptide repeat domain 9	1.23089	0.000523256	0.0160418
ENSG00000269858	EGLN2	egl-9 family hypoxia inducible factor 2	1.23123	0.000105116	0.00505181
ENSG00000127824	TUBA4A	tubulin alpha 4a	1.23965	0.000834927	0.0218788
ENSG00000153207	AHCTF1	AT-hook containing transcription factor 1	1.24839	0.0013293	0.0290355
ENSG00000185262	UBALD2	UBA like domain containing 2	1.25811	0.000854914	0.0221567
ENSG00000176834	VSIG10	V-set and immunoglobulin domain containing 10	1.26319	0.000244047	0.00947258
ENSG00000172543	CTSW	cathepsin W	1.26961	0.00061199	0.0178156
ENSG00000089351	GRAMD1A	GRAM domain containing 1A	1.27965	0.000333838	0.0118455
ENSG00000143869	GDF7	growth differentiation factor 7	1.28319	0.0025527	0.0444279
ENSG00000129355	CDKN2D	cyclin dependent kinase inhibitor 2D	1.28641	0.00160851	0.0329575
ENSG00000105327	BBC3	BCL2 binding component 3	1.29241	3.84994e-05	0.00244842
ENSG00000139289	PHLDA1	pleckstrin homology like domain family A member 1	1.29318	0.00147683	0.0314539
ENSG00000119669	IRF2BPL	interferon regulatory factor 2 binding protein like	1.29971	0.00204636	0.0388034
ENSG00000166405	RIC3	RIC3 acetylcholine receptor chaperone	1.29973	0.000969483	0.0236088
ENSG00000279873	LINC01126	long intergenic non-protein coding RNA 1126	1.30121	0.00229801	0.0417556
ENSG00000070018	LRP6	LDL receptor related protein 6	1.30155	0.00063123	0.018152
ENSG00000103184	SEC14L5	SEC14 like lipid binding 5	1.31188	0.000135211	0.0061187
ENSG00000133026	MYH10	myosin heavy chain 10	1.31611	0.00310199	0.0497493
ENSG00000162892	IL24	interleukin 24	1.31677	0.00181578	0.0359413
ENSG00000186529	CYP4F3	cytochrome P450 family 4 subfamily F member 3	1.32365	4.74597e-06	0.00051628
ENSG00000170892	TSEN34	tRNA splicing endonuclease subunit 34	1.32711	0.00299962	0.0487031
ENSG00000035664	DAPK2	death associated protein kinase 2	1.33465	0.0029717	0.0485545
ENSG00000136573	BLK	BLK proto-oncogene, Src family tyrosine kinase	1.34712	0.00105069	0.0248544
ENSG00000274180	NATD1	N-acetyltransferase domain containing 1	1.35948	0.00131419	0.0287816
ENSG00000122224	LY9	lymphocyte antigen 9	1.3596	0.000508283	0.0157387
ENSG00000095066	HOOK2	hook microtubule tethering protein 2	1.361	0.00312135	0.0499627
ENSG00000182310	SPACA6	sperm acrosome associated 6	1.36677	0.000127062	0.00581986
ENSG00000135929	CYP27A1	cytochrome P450 family 27 subfamily A member 1	1.36795	2.59638e-05	0.00185048
ENSG00000184371	CSF1	colony stimulating factor 1	1.37374	0.000441813	0.0143807
ENSG00000069399	BCL3	BCL3 transcription coactivator	1.38009	0.000513382	0.0158669
ENSG00000231964	LOC102724323	uncharacterized LOC102724323	1.38176	0.000693501	0.01937
ENSG00000062282	DGAT2	diacylglycerol O-acyltransferase 2	1.39817	0.00222383	0.0409021
ENSG00000196247	ZNF107	zinc finger protein 107	1.40035	0.00157563	0.0324869
ENSG00000239948	RN7SL368P	RNA, 7SL, cytoplasmic 368, pseudogene	1.40037	0.000370619	0.0126354
ENSG00000184489	PTP4A3	protein tyrosine phosphatase 4A3	1.40629	0.00261567	0.0449119
ENSG00000012124	CD22	CD22 molecule	1.40932	0.00267167	0.0456364
ENSG00000088387	DOCK9	dedicator of cytokinesis 9	1.4177	0.00229641	0.0417556
ENSG00000076356	PLXNA2	plexin A2	1.42322	2.86831e-06	0.000359299
ENSG00000114626	ABTB1	ankyrin repeat and BTB domain containing 1	1.42434	0.00165024	0.0333976
ENSG00000156738	MS4A1	membrane spanning 4-domains A1	1.42655	0.00192786	0.0375025
ENSG00000180769	WDFY3-AS2	WDFY3 antisense RNA 2	1.4279	0.000268719	0.010105
ENSG00000139112	GABARAPL1	GABA type A receptor associated protein like 1	1.42836	0.00161183	0.0329847
ENSG00000178732	GP5	glycoprotein V platelet	1.43532	0.00124101	0.0276923
ENSG00000120278	PLEKHG1	pleckstrin homology and RhoGEF domain containing G1	1.44294	0.00107908	0.0253157
ENSG00000175197	DDIT3	DNA damage inducible transcript 3	1.46073	0.00235944	0.0424697
ENSG00000185909	KLHDC8B	kelch domain containing 8B	1.4667	0.00141303	0.0304622
ENSG00000160781	PAQR6	progestin and adipoQ receptor family member 6	1.46813	0.00196043	0.0378246
ENSG00000113070	HBEGF	heparin binding EGF like growth factor	1.46836	7.39981e-05	0.0039726
ENSG00000089169	RPH3A	rabphilin 3A	1.46982	2.78795e-12	5.76235e-09
ENSG00000158050	DUSP2	dual specificity phosphatase 2	1.47497	1.1869e-05	0.00110255
ENSG00000121454	LHX4	LIM homeobox 4	1.48373	0.000817245	0.0215916
ENSG00000197013	ZNF429	zinc finger protein 429	1.48685	0.000139491	0.00621694
ENSG00000107331	ABCA2	ATP binding cassette subfamily A member 2	1.4955	0.000224448	0.00907396
ENSG00000229474	PATL2	PAT1 homolog 2	1.49651	2.64933e-06	0.000336974
ENSG00000184260	H2AC20	H2A clustered histone 20	1.50515	0.000384471	0.0130005
ENSG00000156042	CFAP70	cilia and flagella associated protein 70	1.50736	0.00078741	0.0211554
ENSG00000128165	ADM2	adrenomedullin 2	1.51395	0.000230266	0.00919654
ENSG00000112195	TREML2	triggering receptor expressed on myeloid cells like 2	1.51469	0.00255287	0.0444279
ENSG00000214530	STARD10	StAR related lipid transfer domain containing 10	1.5266	0.000115328	0.00537169
ENSG00000171219	CDC42BPG	CDC42 binding protein kinase gamma	1.52864	0.000372056	0.0126583
ENSG00000152784	PRDM8	PR/SET domain 8	1.53604	0.000253362	0.00974264
ENSG00000179299	NSUN7	NOP2/Sun RNA methyltransferase family member 7	1.54486	0.000243416	0.00947031
ENSG00000149970	CNKSR2	connector enhancer of kinase suppressor of Ras 2	1.54889	0.00122205	0.0274174
ENSG00000160888	IER2	immediate early response 2	1.55434	0.000114132	0.005331
ENSG00000173334	TRIB1	tribbles pseudokinase 1	1.55794	0.000302498	0.0110659
ENSG00000147231	RADX	RPA1 related single stranded DNA binding protein, X-linked	1.56959	0.00205128	0.0388521
ENSG00000226742	HSBP1L1	heat shock factor binding protein 1 like 1	1.57099	2.54704e-05	0.00184716
ENSG00000135919	SERPINE2	serpin family E member 2	1.57289	0.0027324	0.0461493
ENSG00000144655	CSRNP1	cysteine and serine rich nuclear protein 1	1.57493	0.000950173	0.0233877
ENSG00000073150	PANX2	pannexin 2	1.57768	0.000737107	0.0201456
ENSG00000158089	GALNT14	polypeptide N-acetylgalactosaminyltransferase 14	1.57768	0.0012101	0.0272231
ENSG00000197061	H4C3	H4 clustered histone 3	1.58706	0.00258387	0.0445974
ENSG00000184205	TSPYL2	TSPY like 2	1.58749	9.38783e-05	0.00466149
ENSG00000162881	OXER1	oxoeicosanoid receptor 1	1.58977	3.32228e-06	0.000396778
ENSG00000142102	PGGHG	protein-glucosylgalactosylhydroxylysine glucosidase	1.59574	0.00143038	0.0307687
ENSG00000198933	TBKBP1	TBK1 binding protein 1	1.60651	8.45675e-07	0.000138448
ENSG00000064547	LPAR2	lysophosphatidic acid receptor 2	1.60667	0.00153269	0.0320947
ENSG00000188158	NHS	NHS actin remodeling regulator	1.62874	0.000174712	0.00746474
ENSG00000072682	P4HA2	prolyl 4-hydroxylase subunit alpha 2	1.63353	0.000521702	0.0160418
ENSG00000188396	TCTEX1D4	Tctex1 domain containing 4	1.6353	6.91211e-06	0.000692677
ENSG00000127152	BCL11B	BAF chromatin remodeling complex subunit BCL11B	1.6354	0.000569566	0.0171232
ENSG00000131188	PRR7	proline rich 7, synaptic	1.65197	3.571e-06	0.00041877
ENSG00000182866	LCK	LCK proto-oncogene, Src family tyrosine kinase	1.65461	0.000356179	0.0122696
ENSG00000272677	HNRNPD-DT	HNRNPD divergent transcript	1.65567	0.00101728	0.0242374
ENSG00000178803	ADORA2A-AS1	ADORA2A antisense RNA 1	1.65854	3.25722e-06	0.000393126
ENSG00000110080	ST3GAL4	ST3 beta-galactoside alpha-2,3-sialyltransferase 4	1.66341	0.000353118	0.0121896
ENSG00000100346	CACNA1I	calcium voltage-gated channel subunit alpha1 I	1.66948	0.00308333	0.0495889
ENSG00000068976	PYGM	glycogen phosphorylase, muscle associated	1.67692	0.00214821	0.0400007
ENSG00000167210	LOXHD1	lipoxygenase homology domains 1	1.68332	3.097e-06	0.000382156
ENSG00000110448	CD5	CD5 molecule	1.69163	0.0011613	0.0266326
ENSG00000156711	MAPK13	mitogen-activated protein kinase 13	1.69669	3.5946e-05	0.00234003
ENSG00000151715	TMEM45B	transmembrane protein 45B	1.69828	0.000682428	0.0191253
ENSG00000105711	SCN1B	sodium voltage-gated channel beta subunit 1	1.70959	5.90783e-06	0.000614378
ENSG00000163421	PROK2	prokineticin 2	1.71535	0.00133329	0.0290844
ENSG00000227507	LTB	lymphotoxin beta	1.71956	0.000817437	0.0215916
ENSG00000279491	LOC399900	uncharacterized LOC399900	1.72446	4.7589e-05	0.00288236
ENSG00000167536	DHRS13	dehydrogenase/reductase 13	1.73582	0.000491134	0.0154097
ENSG00000161040	FBXL13	F-box and leucine rich repeat protein 13	1.7454	0.00237171	0.0424878
ENSG00000236682	MAP3K2-DT	MAP3K2 divergent transcript	1.75769	0.00208885	0.0393098
ENSG00000114270	COL7A1	collagen type VII alpha 1 chain	1.76365	4.01921e-05	0.00253655
ENSG00000185022	MAFF	MAF bZIP transcription factor F	1.77004	0.000108308	0.00514617
ENSG00000109452	INPP4B	inositol polyphosphate-4-phosphatase type II B	1.78091	6.08107e-05	0.00345535
ENSG00000211747	TRBV20-1	T cell receptor beta variable 20-1	1.78437	0.000958712	0.0233877
ENSG00000173846	PLK3	polo like kinase 3	1.79621	1.47178e-09	6.20043e-07
ENSG00000137078	SIT1	signaling threshold regulating transmembrane adaptor 1	1.80315	2.93433e-05	0.00203786
ENSG00000119862	LGALSL	galectin like	1.80474	1.72751e-06	0.000247195
ENSG00000135407	AVIL	advillin	1.81693	0.00270646	0.0458819
ENSG00000140807	NKD1	NKD inhibitor of WNT signaling pathway 1	1.81906	1.32022e-05	0.00117365
ENSG00000205890	LOC100128770	uncharacterized LOC100128770	1.82109	0.000692248	0.0193677
ENSG00000234506	LINC01506	long intergenic non-protein coding RNA 1506	1.82287	0.00181812	0.0359413
ENSG00000167094	TTC16	tetratricopeptide repeat domain 16	1.82396	0.00276378	0.0464421
ENSG00000173110	HSPA6	heat shock protein family A (Hsp70) member 6	1.82819	0.000516379	0.0159297
ENSG00000130396	AFDN	afadin, adherens junction formation factor	1.82844	0.000585509	0.0173736
ENSG00000189337	KAZN	kazrin, periplakin interacting protein	1.83181	0.00105473	0.0249143
ENSG00000008323	PLEKHG6	pleckstrin homology and RhoGEF domain containing G6	1.83676	3.59096e-05	0.00234003
ENSG00000277734	TRAC	T cell receptor alpha constant	1.83872	0.00116644	0.0266764
ENSG00000152495	CAMK4	calcium/calmodulin dependent protein kinase IV	1.84597	0.00104033	0.0247154
ENSG00000142949	PTPRF	protein tyrosine phosphatase receptor type F	1.85123	0.000889326	0.0226231
ENSG00000129038	LOXL1	lysyl oxidase like 1	1.8519	0.000488527	0.015357
ENSG00000228022	HCG20	HLA complex group 20	1.85989	0.000708925	0.0196219
ENSG00000118432	CNR1	cannabinoid receptor 1	1.87188	0.00210575	0.0395217
ENSG00000116824	CD2	CD2 molecule	1.87554	0.000523894	0.0160418
ENSG00000214456	PLIN5	perilipin 5	1.87574	0.000799758	0.021329
ENSG00000260807	CEROX1	cytoplasmic endogenous regulator of oxidative phosphorylation 1	1.87647	0.000951377	0.0233877
ENSG00000110848	CD69	CD69 molecule	1.89373	5.61716e-08	1.49806e-05
ENSG00000109272	PF4V1	platelet factor 4 variant 1	1.89574	0.00169493	0.0341777
ENSG00000198851	CD3E	CD3e molecule	1.90486	1.21259e-05	0.00112012
ENSG00000159388	BTG2	BTG anti-proliferation factor 2	1.91101	1.28366e-05	0.00115355
ENSG00000008517	IL32	interleukin 32	1.91244	1.38662e-05	0.00121956
ENSG00000153898	MCOLN2	mucolipin 2	1.91459	0.000652552	0.0185144
ENSG00000204161	TMEM273	transmembrane protein 273	1.92109	4.29934e-11	4.4431e-08
ENSG00000174885	NLRP6	NLR family pyrin domain containing 6	1.93291	0.00286386	0.0475117
ENSG00000230257	NFE4	nuclear factor, erythroid 4	1.9412	0.000236313	0.00928133
ENSG00000073756	PTGS2	prostaglandin-endoperoxide synthase 2	1.94414	0.00297723	0.0485967
ENSG00000093134	VNN3	vanin 3	1.95031	1.57945e-05	0.00132569
ENSG00000197635	DPP4	dipeptidyl peptidase 4	1.95737	0.00199906	0.0383019
ENSG00000272273	IER3-AS1	IER3 antisense RNA 1	1.96694	0.000135622	0.0061187
ENSG00000133048	CHI3L1	chitinase 3 like 1	1.97624	0.000452893	0.0145692
ENSG00000013725	CD6	CD6 molecule	1.97722	0.000197587	0.00820881
ENSG00000246223	LINC01550	long intergenic non-protein coding RNA 1550	1.98429	0.000977679	0.0237734
ENSG00000161381	PLXDC1	plexin domain containing 1	1.9885	0.000671366	0.0188793
ENSG00000242371	IGKV1-39	immunoglobulin kappa variable 1-39	1.99038	0.00172205	0.0345559
ENSG00000108375	RNF43	ring finger protein 43	1.99695	0.00295157	0.0483689
ENSG00000196549	MME	membrane metalloendopeptidase	2.02114	0.00133994	0.0291525
ENSG00000162591	MEGF6	multiple EGF like domains 6	2.02862	1.00024e-05	0.000950515
ENSG00000162069	BICDL2	BICD family like cargo adaptor 2	2.03068	0.00250123	0.0439509
ENSG00000186115	CYP4F2	cytochrome P450 family 4 subfamily F member 2	2.03776	0.00180112	0.0357522
ENSG00000248099	INSL3	insulin like 3	2.04095	0.000450435	0.0145692
ENSG00000173212	MAB21L3	mab-21 like 3	2.04238	0.000474496	0.0150303
ENSG00000211649	IGLV7-46	immunoglobulin lambda variable 7-46	2.04484	0.00234246	0.0422595
ENSG00000139890	REM2	RRAD and GEM like GTPase 2	2.04836	0.000860643	0.0222703
ENSG00000126603	GLIS2	GLIS family zinc finger 2	2.06803	3.29766e-05	0.00220756
ENSG00000186204	CYP4F12	cytochrome P450 family 4 subfamily F member 12	2.07547	0.000991976	0.0240015
ENSG00000171502	COL24A1	collagen type XXIV alpha 1 chain	2.11562	7.44118e-05	0.00397357
ENSG00000099985	OSM	oncostatin M	2.12071	0.000297573	0.0109585
ENSG00000229314	ORM1	orosomucoid 1	2.12702	1.30301e-05	0.00116461
ENSG00000137331	IER3	immediate early response 3	2.1291	0.000130181	0.00594627
ENSG00000151623	NR3C2	nuclear receptor subfamily 3 group C member 2	2.14464	0.000208921	0.00855075
ENSG00000176244	ACBD7	acyl-CoA binding domain containing 7	2.14651	0.000761477	0.0206073
ENSG00000160654	CD3G	CD3g molecule	2.15115	4.54465e-05	0.00277291
ENSG00000205710	C17orf107	chromosome 17 open reading frame 107	2.16605	5.17504e-12	9.41573e-09
ENSG00000232284	GNG12-AS1	GNG12, DIRAS3 and WLS antisense RNA 1	2.17059	0.00124705	0.0277151
ENSG00000214894	LINC00243	long intergenic non-protein coding RNA 243	2.19312	6.93024e-05	0.00379051
ENSG00000213316	LTC4S	leukotriene C4 synthase	2.19648	2.22563e-05	0.00170407
ENSG00000225783	MIAT	myocardial infarction associated transcript	2.20111	1.6809e-17	6.94843e-14
ENSG00000258819	LINC02289	long intergenic non-protein coding RNA 2289	2.20383	0.00163788	0.0332299
ENSG00000268658	LINC00664	long intergenic non-protein coding RNA 664	2.22038	0.00157572	0.0324869
ENSG00000167286	CD3D	CD3d molecule	2.24896	4.49108e-05	0.00275037
ENSG00000165548	TMEM63C	transmembrane protein 63C	2.2515	0.000647334	0.0184823
ENSG00000169242	EFNA1	ephrin A1	2.26802	0.00111675	0.0258257
ENSG00000128641	MYO1B	myosin IB	2.27267	6.89911e-05	0.00379051
ENSG00000090104	RGS1	regulator of G protein signaling 1	2.27342	0.000265603	0.0100498
ENSG00000078401	EDN1	endothelin 1	2.27916	0.000339688	0.0119345
ENSG00000173208	ABCD2	ATP binding cassette subfamily D member 2	2.2976	0.000236189	0.00928133
ENSG00000160185	UBASH3A	ubiquitin associated and SH3 domain containing A	2.33236	7.66615e-05	0.00404984
ENSG00000152463	OLAH	oleoyl-ACP hydrolase	2.36114	0.000401801	0.0133678
ENSG00000197077	KIAA1671	KIAA1671	2.37078	0.000393212	0.0131882
ENSG00000163083	INHBB	inhibin subunit beta B	2.38269	0.000300994	0.0110599
ENSG00000127990	SGCE	sarcoglycan epsilon	2.39523	0.00198824	0.0381504
ENSG00000167676	PLIN4	perilipin 4	2.43741	3.73163e-06	0.00042849
ENSG00000266256	LINC00908	long intergenic non-protein coding RNA 908	2.4511	2.94655e-05	0.00203786
ENSG00000168916	ZNF608	zinc finger protein 608	2.46229	3.82587e-05	0.0024425
ENSG00000184545	DUSP8	dual specificity phosphatase 8	2.47597	3.36442e-05	0.00224317
ENSG00000115507	OTX1	orthodenticle homeobox 1	2.49111	0.000588961	0.0173736
ENSG00000179388	EGR3	early growth response 3	2.49404	0.000398838	0.0132959
ENSG00000049089	COL9A2	collagen type IX alpha 2 chain	2.50512	1.43003e-05	0.00125109
ENSG00000104804	TULP2	TUB like protein 2	2.51025	0.00227151	0.0414566
ENSG00000130234	ACE2	angiotensin I converting enzyme 2	2.55589	0.000709638	0.0196219
ENSG00000175793	SFN	stratifin	2.56064	0.000194144	0.008127
ENSG00000108244	KRT23	keratin 23	2.58066	5.93054e-05	0.00339313
ENSG00000115602	IL1RL1	interleukin 1 receptor like 1	2.58321	0.000639392	0.0183548
ENSG00000162949	CAPN13	calpain 13	2.59151	3.78524e-05	0.00243537
ENSG00000232869	TRBV29-1	T cell receptor beta variable 29-1	2.59309	0.000234769	0.00928133
ENSG00000211788	TRAV13-1	T cell receptor alpha variable 13-1	2.59734	0.000621581	0.017965
ENSG00000122733	PHF24	PHD finger protein 24	2.60594	0.00078813	0.0211554
ENSG00000163739	CXCL1	C-X-C motif chemokine ligand 1	2.61456	9.99536e-06	0.000950515
ENSG00000074410	CA12	carbonic anhydrase 12	2.62487	5.07483e-05	0.00302932
ENSG00000170231	FABP6	fatty acid binding protein 6	2.65878	0.000712155	0.0196275
ENSG00000169429	CXCL8	C-X-C motif chemokine ligand 8	2.68132	0.00227153	0.0414566
ENSG00000285816	POLA2	DNA polymerase alpha 2, accessory subunit	2.68969	0.00153535	0.0320947
ENSG00000262668	OR1F1	olfactory receptor family 1 subfamily F member 1	2.71973	0.000107993	0.00514617
ENSG00000188389	PDCD1	programmed cell death 1	2.79786	0.00226157	0.0413663
ENSG00000249173	LINC01093	long intergenic non-protein coding RNA 1093	2.87259	7.6461e-05	0.00404984
ENSG00000124102	PI3	peptidase inhibitor 3	2.92154	0.000123162	0.00567265
ENSG00000172967	XKR3	XK related 3	2.93271	3.61134e-05	0.00234171
ENSG00000175147	TMEM51-AS1	TMEM51 antisense RNA 1	2.97174	3.35857e-07	6.69083e-05
ENSG00000168903	BTNL3	butyrophilin like 3	2.97873	1.46142e-05	0.00126516
ENSG00000237541	HLA-DQA1	major histocompatibility complex, class II, DQ alpha 1	3.09064	2.09399e-05	0.00163946
ENSG00000176083	ZNF683	zinc finger protein 683	3.19594	0.00284358	0.0474456
ENSG00000146950	SHROOM2	shroom family member 2	3.34496	1.54775e-05	0.00131917
ENSG00000182676	PPP1R27	protein phosphatase 1 regulatory subunit 27	3.35031	0.00107938	0.0253157
ENSG00000007866	TEAD3	TEA domain transcription factor 3	3.59654	0.000389913	0.0131308
ENSG00000278030	TRBV7-9	T cell receptor beta variable 7-9	3.77945	7.54006e-06	0.000742112
ENSG00000133055	MYBPH	myosin binding protein H	3.83886	0.00066922	0.018851
ENSG00000232177	MTND4P24	MT-ND4 pseudogene 24	3.9174	3.15849e-05	0.00214921
ENSG00000120156	TEK	TEK receptor tyrosine kinase	4.22955	8.52921e-05	0.00436627
ENSG00000211721	TRBV6-5	T cell receptor beta variable 6-5	4.44798	0.000226229	0.00912364
ENSG00000188056	TREML4	triggering receptor expressed on myeloid cells like 4	4.66248	6.02727e-06	0.00062288
ENSG00000211959	IGHV4-39	immunoglobulin heavy variable 4-39	4.75444	1.99464e-07	4.17487e-05
ENSG00000173262	SLC2A14	solute carrier family 2 member 14	4.96596	5.64727e-11	5.06765e-08
ENSG00000247627	MTND4P12	MT-ND4 pseudogene 12	5.61894	1.91427e-07	4.05801e-05
ENSG00000282122	IGHV7-4-1	immunoglobulin heavy variable 7-4-1	6.44932	5.731e-20	9.47622e-16

## Sheet: Pipepline 3
Ensembl_gene_id	Gene_symbol	Gene_name	log_fc_limma	p.val	p.val.adjusted
ENSG00000001036	FUCA2	alpha-L-fucosidase 2 [Source:HGNC Symbol;Acc:HGNC:4008]	-1.00274	2.40793e-05	0.00632198
ENSG00000001084	GCLC	glutamate-cysteine ligase catalytic subunit [Source:HGNC Symbol;Acc:HGNC:4311]	-0.951527	0.000484726	0.0267804
ENSG00000004399	PLXND1	plexin D1 [Source:HGNC Symbol;Acc:HGNC:9107]	-1.34569	1.00021e-05	0.00452672
ENSG00000004799	PDK4	pyruvate dehydrogenase kinase 4 [Source:HGNC Symbol;Acc:HGNC:8812]	-1.75198	1.64088e-05	0.00545107
ENSG00000005381	MPO	myeloperoxidase [Source:HGNC Symbol;Acc:HGNC:7218]	-1.30832	0.000294005	0.0212703
ENSG00000006534	ALDH3B1	aldehyde dehydrogenase 3 family member B1 [Source:HGNC Symbol;Acc:HGNC:410]	-0.699702	0.00120169	0.0432766
ENSG00000008323	PLEKHG6	pleckstrin homology and RhoGEF domain containing G6 [Source:HGNC Symbol;Acc:HGNC:25562]	1.85307	0.00114299	0.0424389
ENSG00000008394	MGST1	microsomal glutathione S-transferase 1 [Source:HGNC Symbol;Acc:HGNC:7061]	-1.39731	0.00100719	0.0396014
ENSG00000008517	IL32	interleukin 32 [Source:HGNC Symbol;Acc:HGNC:16830]	1.77033	0.00137013	0.0465945
ENSG00000010327	STAB1	stabilin 1 [Source:HGNC Symbol;Acc:HGNC:18628]	-1.83013	5.14716e-06	0.00393508
ENSG00000010539	ZNF200	zinc finger protein 200 [Source:HGNC Symbol;Acc:HGNC:12993]	1.25395	0.000117747	0.0127779
ENSG00000011007	ELOA	elongin A [Source:HGNC Symbol;Acc:HGNC:11620]	-0.587054	0.000816903	0.0354446
ENSG00000012061	ERCC1	ERCC excision repair 1, endonuclease non-catalytic subunit [Source:HGNC Symbol;Acc:HGNC:3433]	-0.74079	0.000622504	0.0304298
ENSG00000013561	RNF14	ring finger protein 14 [Source:HGNC Symbol;Acc:HGNC:10058]	-0.593231	0.00038408	0.0251087
ENSG00000014914	MTMR11	myotubularin related protein 11 [Source:HGNC Symbol;Acc:HGNC:24307]	-1.52366	0.000128726	0.0134321
ENSG00000018610	CXorf56	chromosome X open reading frame 56 [Source:HGNC Symbol;Acc:HGNC:26239]	-0.667418	0.00127562	0.0452385
ENSG00000019169	MARCO	macrophage receptor with collagenous structure [Source:HGNC Symbol;Acc:HGNC:6895]	-2.67724	5.78321e-05	0.009509
ENSG00000028116	VRK2	VRK serine/threonine kinase 2 [Source:HGNC Symbol;Acc:HGNC:12719]	-0.667319	0.00141556	0.0473151
ENSG00000038427	VCAN	versican [Source:HGNC Symbol;Acc:HGNC:2464]	-1.67588	0.00114599	0.0424389
ENSG00000040531	CTNS	cystinosin, lysosomal cystine transporter [Source:HGNC Symbol;Acc:HGNC:2518]	-0.700969	0.000639957	0.0307293
ENSG00000049089	COL9A2	collagen type IX alpha 2 chain [Source:HGNC Symbol;Acc:HGNC:2218]	2.6431	0.000471624	0.026568
ENSG00000052795	FNIP2	folliculin interacting protein 2 [Source:HGNC Symbol;Acc:HGNC:29280]	-1.2195	1.23989e-05	0.00484684
ENSG00000054277	OPN3	opsin 3 [Source:HGNC Symbol;Acc:HGNC:14007]	-1.1793	0.000367444	0.0246142
ENSG00000060749	QSER1	glutamine and serine rich 1 [Source:HGNC Symbol;Acc:HGNC:26154]	-0.938367	0.00143381	0.0477291
ENSG00000060982	BCAT1	branched chain amino acid transaminase 1 [Source:HGNC Symbol;Acc:HGNC:976]	-1.24675	8.60201e-05	0.0106078
ENSG00000064393	HIPK2	homeodomain interacting protein kinase 2 [Source:HGNC Symbol;Acc:HGNC:14402]	-0.634225	0.000535389	0.0279901
ENSG00000065717	TLE2	TLE family member 2, transcriptional corepressor [Source:HGNC Symbol;Acc:HGNC:11838]	1.63416	0.00113749	0.0424389
ENSG00000067208	EVI5	ecotropic viral integration site 5 [Source:HGNC Symbol;Acc:HGNC:3501]	-0.671053	0.000480552	0.0267804
ENSG00000068724	TTC7A	tetratricopeptide repeat domain 7A [Source:HGNC Symbol;Acc:HGNC:19750]	-0.774883	0.00096656	0.0388211
ENSG00000068831	RASGRP2	RAS guanyl releasing protein 2 [Source:HGNC Symbol;Acc:HGNC:9879]	0.799513	0.00156394	0.0490083
ENSG00000070018	LRP6	LDL receptor related protein 6 [Source:HGNC Symbol;Acc:HGNC:6698]	1.17565	0.000166261	0.0166619
ENSG00000073008	PVR	PVR cell adhesion molecule [Source:HGNC Symbol;Acc:HGNC:9705]	-0.935218	0.000935516	0.0384464
ENSG00000076356	PLXNA2	plexin A2 [Source:HGNC Symbol;Acc:HGNC:9100]	1.33716	0.000215544	0.0186629
ENSG00000077150	NFKB2	nuclear factor kappa B subunit 2 [Source:HGNC Symbol;Acc:HGNC:7795]	1.23151	0.000877892	0.0369259
ENSG00000077157	PPP1R12B	protein phosphatase 1 regulatory subunit 12B [Source:HGNC Symbol;Acc:HGNC:7619]	1.06516	0.00135868	0.0465532
ENSG00000077380	DYNC1I2	dynein cytoplasmic 1 intermediate chain 2 [Source:HGNC Symbol;Acc:HGNC:2964]	-0.963207	0.000523438	0.0279051
ENSG00000078399	HOXA9	homeobox A9 [Source:HGNC Symbol;Acc:HGNC:5109]	-1.35474	4.70997e-05	0.00861448
ENSG00000078687	TNRC6C	trinucleotide repeat containing adaptor 6C [Source:HGNC Symbol;Acc:HGNC:29318]	0.638662	0.000435717	0.0260757
ENSG00000079215	SLC1A3	solute carrier family 1 member 3 [Source:HGNC Symbol;Acc:HGNC:10941]	-2.19715	6.38382e-05	0.00981914
ENSG00000080200	CRYBG3	crystallin beta-gamma domain containing 3 [Source:HGNC Symbol;Acc:HGNC:34427]	-1.2177	0.000818723	0.0354446
ENSG00000082146	STRADB	STE20 related adaptor beta [Source:HGNC Symbol;Acc:HGNC:13205]	-0.62334	0.000569681	0.0287098
ENSG00000082397	EPB41L3	erythrocyte membrane protein band 4.1 like 3 [Source:HGNC Symbol;Acc:HGNC:3380]	-1.53743	0.000180315	0.0171563
ENSG00000085741	WNT11	Wnt family member 11 [Source:HGNC Symbol;Acc:HGNC:12776]	-2.25348	0.000627888	0.0306011
ENSG00000087116	ADAMTS2	ADAM metallopeptidase with thrombospondin type 1 motif 2 [Source:HGNC Symbol;Acc:HGNC:218]	-1.41101	5.22731e-05	0.00905215
ENSG00000088766	CRLS1	cardiolipin synthase 1 [Source:HGNC Symbol;Acc:HGNC:16148]	-0.98851	0.000994054	0.0394484
ENSG00000089041	P2RX7	purinergic receptor P2X 7 [Source:HGNC Symbol;Acc:HGNC:8537]	-1.48915	1.38239e-06	0.00204569
ENSG00000089169	RPH3A	rabphilin 3A [Source:HGNC Symbol;Acc:HGNC:17056]	1.5455	4.02346e-07	0.00109157
ENSG00000092964	DPYSL2	dihydropyrimidinase like 2 [Source:HGNC Symbol;Acc:HGNC:3014]	-1.43802	1.00912e-05	0.00452672
ENSG00000093010	COMT	catechol-O-methyltransferase [Source:HGNC Symbol;Acc:HGNC:2228]	-1.08271	1.41855e-05	0.00500207
ENSG00000093072	ADA2	adenosine deaminase 2 [Source:HGNC Symbol;Acc:HGNC:1839]	-1.25748	0.00104353	0.0402526
ENSG00000093134	VNN3	vanin 3 [Source:HGNC Symbol;Acc:HGNC:16431]	2.08259	0.000603503	0.0295898
ENSG00000095383	TBC1D2	TBC1 domain family member 2 [Source:HGNC Symbol;Acc:HGNC:18026]	-0.93575	7.88157e-05	0.0101671
ENSG00000099330	OCEL1	occludin/ELL domain containing 1 [Source:HGNC Symbol;Acc:HGNC:26221]	-0.738262	0.000533291	0.0279901
ENSG00000099985	OSM	oncostatin M [Source:HGNC Symbol;Acc:HGNC:8506]	2.31845	0.00149182	0.0482599
ENSG00000100024	UPB1	beta-ureidopropionase 1 [Source:HGNC Symbol;Acc:HGNC:16297]	1.01405	0.00146264	0.0480728
ENSG00000100077	GRK3	G protein-coupled receptor kinase 3 [Source:HGNC Symbol;Acc:HGNC:290]	-0.856275	8.85244e-06	0.00452672
ENSG00000100097	LGALS1	galectin 1 [Source:HGNC Symbol;Acc:HGNC:6561]	-1.17249	0.000996025	0.0394484
ENSG00000100280	AP1B1	adaptor related protein complex 1 subunit beta 1 [Source:HGNC Symbol;Acc:HGNC:554]	-0.677864	0.000535572	0.0279901
ENSG00000100292	HMOX1	heme oxygenase 1 [Source:HGNC Symbol;Acc:HGNC:5013]	-1.19386	0.000375276	0.0249663
ENSG00000100311	PDGFB	platelet derived growth factor subunit B [Source:HGNC Symbol;Acc:HGNC:8800]	1.1247	0.000323088	0.0226691
ENSG00000100321	SYNGR1	synaptogyrin 1 [Source:HGNC Symbol;Acc:HGNC:11498]	-0.758735	0.00119636	0.0431804
ENSG00000100528	CNIH1	cornichon family AMPA receptor auxiliary protein 1 [Source:HGNC Symbol;Acc:HGNC:19431]	-0.771074	0.000587807	0.0291717
ENSG00000101310	SEC23B	SEC23 homolog B, COPII coat complex component [Source:HGNC Symbol;Acc:HGNC:10702]	-0.800505	0.00152994	0.048452
ENSG00000101337	TM9SF4	transmembrane 9 superfamily member 4 [Source:HGNC Symbol;Acc:HGNC:30797]	-0.731887	0.000746264	0.0333728
ENSG00000102931	ARL2BP	ADP ribosylation factor like GTPase 2 binding protein [Source:HGNC Symbol;Acc:HGNC:17146]	-0.639605	0.00149719	0.0482599
ENSG00000103042	SLC38A7	solute carrier family 38 member 7 [Source:HGNC Symbol;Acc:HGNC:25582]	-1.06672	0.00106392	0.0407494
ENSG00000103066	PLA2G15	phospholipase A2 group XV [Source:HGNC Symbol;Acc:HGNC:17163]	-1.15512	5.17313e-05	0.00905215
ENSG00000103184	SEC14L5	SEC14 like lipid binding 5 [Source:HGNC Symbol;Acc:HGNC:29032]	1.28082	0.000161607	0.0165449
ENSG00000104611	SH2D4A	SH2 domain containing 4A [Source:HGNC Symbol;Acc:HGNC:26102]	-1.41674	0.00102817	0.0398374
ENSG00000104695	PPP2CB	protein phosphatase 2 catalytic subunit beta [Source:HGNC Symbol;Acc:HGNC:9300]	-0.67254	0.00056881	0.0287098
ENSG00000104972	LILRB1	leukocyte immunoglobulin like receptor B1 [Source:HGNC Symbol;Acc:HGNC:6605]	-1.01463	0.00111435	0.0420509
ENSG00000104974	LILRA1	leukocyte immunoglobulin like receptor A1 [Source:HGNC Symbol;Acc:HGNC:6602]	-0.863355	2.32725e-05	0.00621032
ENSG00000105383	CD33	CD33 molecule [Source:HGNC Symbol;Acc:HGNC:1659]	-1.31028	3.23778e-05	0.00752922
ENSG00000105677	TMEM147	transmembrane protein 147 [Source:HGNC Symbol;Acc:HGNC:30414]	-0.871088	0.0013711	0.0465945
ENSG00000105711	SCN1B	sodium voltage-gated channel beta subunit 1 [Source:HGNC Symbol;Acc:HGNC:10586]	1.6394	0.000425217	0.0258799
ENSG00000105808	RASA4	RAS p21 protein activator 4 [Source:HGNC Symbol;Acc:HGNC:23181]	1.83756	1.46793e-05	0.00500207
ENSG00000105866	SP4	Sp4 transcription factor [Source:HGNC Symbol;Acc:HGNC:11209]	0.830119	0.000858404	0.0361997
ENSG00000105967	TFEC	transcription factor EC [Source:HGNC Symbol;Acc:HGNC:11754]	-1.21665	0.000599003	0.0295853
ENSG00000106034	CPED1	cadherin like and PC-esterase domain containing 1 [Source:HGNC Symbol;Acc:HGNC:26159]	-0.937984	0.000691576	0.0320726
ENSG00000106066	CPVL	carboxypeptidase vitellogenic like [Source:HGNC Symbol;Acc:HGNC:14399]	-1.29161	0.00129522	0.0456356
ENSG00000106069	CHN2	chimerin 2 [Source:HGNC Symbol;Acc:HGNC:1944]	-1.14621	7.53918e-05	0.0101424
ENSG00000106415	GLCCI1	glucocorticoid induced 1 [Source:HGNC Symbol;Acc:HGNC:18713]	0.896459	0.00105853	0.0406833
ENSG00000106546	AHR	aryl hydrocarbon receptor [Source:HGNC Symbol;Acc:HGNC:348]	-1.49208	0.000461942	0.026568
ENSG00000106868	SUSD1	sushi domain containing 1 [Source:HGNC Symbol;Acc:HGNC:25413]	-1.00685	6.67021e-05	0.00981914
ENSG00000106991	ENG	endoglin [Source:HGNC Symbol;Acc:HGNC:3349]	-0.951708	0.00125424	0.0445775
ENSG00000107551	RASSF4	Ras association domain family member 4 [Source:HGNC Symbol;Acc:HGNC:20793]	-1.27783	0.000145373	0.0150725
ENSG00000107798	LIPA	lipase A, lysosomal acid type [Source:HGNC Symbol;Acc:HGNC:6617]	-1.14033	8.27151e-06	0.00452672
ENSG00000107882	SUFU	SUFU negative regulator of hedgehog signaling [Source:HGNC Symbol;Acc:HGNC:16466]	-1.02381	9.61292e-05	0.0112275
ENSG00000108091	CCDC6	coiled-coil domain containing 6 [Source:HGNC Symbol;Acc:HGNC:18782]	-0.62798	0.000955918	0.0387076
ENSG00000108239	TBC1D12	TBC1 domain family member 12 [Source:HGNC Symbol;Acc:HGNC:29082]	-0.951269	0.000171723	0.0168984
ENSG00000108556	CHRNE	cholinergic receptor nicotinic epsilon subunit [Source:HGNC Symbol;Acc:HGNC:1966]	1.36817	0.0005782	0.0289598
ENSG00000108950	FAM20A	FAM20A golgi associated secretory pathway pseudokinase [Source:HGNC Symbol;Acc:HGNC:23015]	-2.82447	2.81953e-05	0.00695398
ENSG00000109062	SLC9A3R1	SLC9A3 regulator 1 [Source:HGNC Symbol;Acc:HGNC:11075]	0.919565	0.000377292	0.0249663
ENSG00000109272	PF4V1	platelet factor 4 variant 1 [Source:HGNC Symbol;Acc:HGNC:8862]	2.48392	9.65629e-05	0.0112275
ENSG00000109452	INPP4B	inositol polyphosphate-4-phosphatase type II B [Source:HGNC Symbol;Acc:HGNC:6075]	1.93539	0.00108611	0.0414962
ENSG00000110002	VWA5A	von Willebrand factor A domain containing 5A [Source:HGNC Symbol;Acc:HGNC:6658]	-0.85296	5.2046e-05	0.00905215
ENSG00000110013	SIAE	sialic acid acetylesterase [Source:HGNC Symbol;Acc:HGNC:18187]	-0.860359	0.000559892	0.0287098
ENSG00000110046	ATG2A	autophagy related 2A [Source:HGNC Symbol;Acc:HGNC:29028]	0.731312	0.000451989	0.0261962
ENSG00000110079	MS4A4A	membrane spanning 4-domains A4A [Source:HGNC Symbol;Acc:HGNC:13371]	-2.90908	0.000272778	0.0205569
ENSG00000110442	COMMD9	COMM domain containing 9 [Source:HGNC Symbol;Acc:HGNC:25014]	-0.862853	0.000988071	0.0393247
ENSG00000110848	CD69	CD69 molecule [Source:HGNC Symbol;Acc:HGNC:1694]	1.65737	0.000116545	0.0127323
ENSG00000111266	DUSP16	dual specificity phosphatase 16 [Source:HGNC Symbol;Acc:HGNC:17909]	0.811497	0.000737759	0.0332666
ENSG00000111678	C12orf57	chromosome 12 open reading frame 57 [Source:HGNC Symbol;Acc:HGNC:29521]	0.932928	0.000419391	0.0258799
ENSG00000111846	GCNT2	glucosaminyl (N-acetyl) transferase 2 (I blood group) [Source:HGNC Symbol;Acc:HGNC:4204]	-0.845085	0.00151848	0.0483626
ENSG00000111961	SASH1	SAM and SH3 domain containing 1 [Source:HGNC Symbol;Acc:HGNC:19182]	-1.96509	4.58023e-05	0.00856539
ENSG00000112290	WASF1	WASP family member 1 [Source:HGNC Symbol;Acc:HGNC:12732]	-1.45507	0.000111333	0.0122954
ENSG00000112511	PHF1	PHD finger protein 1 [Source:HGNC Symbol;Acc:HGNC:8919]	0.963186	0.00049786	0.0271042
ENSG00000112799	LY86	lymphocyte antigen 86 [Source:HGNC Symbol;Acc:HGNC:16837]	-1.31245	0.000565156	0.0287098
ENSG00000112874	NUDT12	nudix hydrolase 12 [Source:HGNC Symbol;Acc:HGNC:18826]	-2.21219	8.34208e-05	0.0103687
ENSG00000113552	GNPDA1	glucosamine-6-phosphate deaminase 1 [Source:HGNC Symbol;Acc:HGNC:4417]	-1.10514	0.000344	0.0237273
ENSG00000113790	EHHADH	enoyl-CoA hydratase and 3-hydroxyacyl CoA dehydrogenase [Source:HGNC Symbol;Acc:HGNC:3247]	-1.50503	0.000166844	0.0166619
ENSG00000114013	CD86	CD86 molecule [Source:HGNC Symbol;Acc:HGNC:1705]	-1.14339	0.000121388	0.0130858
ENSG00000114270	COL7A1	collagen type VII alpha 1 chain [Source:HGNC Symbol;Acc:HGNC:2214]	1.6874	0.000231242	0.0188259
ENSG00000114737	CISH	cytokine inducible SH2 containing protein [Source:HGNC Symbol;Acc:HGNC:1984]	0.955596	0.000110883	0.0122954
ENSG00000115295	CLIP4	CAP-Gly domain containing linker protein family member 4 [Source:HGNC Symbol;Acc:HGNC:26108]	-1.43705	5.31833e-06	0.00393508
ENSG00000115355	CCDC88A	coiled-coil domain containing 88A [Source:HGNC Symbol;Acc:HGNC:25523]	-1.39306	0.000191086	0.0174973
ENSG00000115825	PRKD3	protein kinase D3 [Source:HGNC Symbol;Acc:HGNC:9408]	-0.669308	0.000315996	0.0224619
ENSG00000116005	PCYOX1	prenylcysteine oxidase 1 [Source:HGNC Symbol;Acc:HGNC:20588]	-0.656968	0.000740048	0.0332776
ENSG00000116171	SCP2	sterol carrier protein 2 [Source:HGNC Symbol;Acc:HGNC:10606]	-0.711421	0.000832829	0.0357699
ENSG00000116273	PHF13	PHD finger protein 13 [Source:HGNC Symbol;Acc:HGNC:22983]	0.672651	0.000269669	0.0205016
ENSG00000116574	RHOU	ras homolog family member U [Source:HGNC Symbol;Acc:HGNC:17794]	-0.993283	0.00157819	0.0491471
ENSG00000116711	PLA2G4A	phospholipase A2 group IVA [Source:HGNC Symbol;Acc:HGNC:9035]	-1.05276	0.000769906	0.0342419
ENSG00000116962	NID1	nidogen 1 [Source:HGNC Symbol;Acc:HGNC:7821]	-1.33455	9.13764e-05	0.0109369
ENSG00000118276	B4GALT6	beta-1,4-galactosyltransferase 6 [Source:HGNC Symbol;Acc:HGNC:929]	-1.30079	0.00138029	0.0467116
ENSG00000118640	VAMP8	vesicle associated membrane protein 8 [Source:HGNC Symbol;Acc:HGNC:12647]	-0.893318	0.000377302	0.0249663
ENSG00000119686	FLVCR2	FLVCR heme transporter 2 [Source:HGNC Symbol;Acc:HGNC:20105]	-2.30719	0.000293445	0.0212703
ENSG00000119772	DNMT3A	DNA methyltransferase 3 alpha [Source:HGNC Symbol;Acc:HGNC:2978]	0.934951	0.00076908	0.0342419
ENSG00000119862	LGALSL	galectin like [Source:HGNC Symbol;Acc:HGNC:25012]	1.89084	8.67744e-05	0.0106204
ENSG00000120008	WDR11	WD repeat domain 11 [Source:HGNC Symbol;Acc:HGNC:13831]	-0.686167	0.00101354	0.0396594
ENSG00000120278	PLEKHG1	pleckstrin homology and RhoGEF domain containing G1 [Source:HGNC Symbol;Acc:HGNC:20884]	1.39413	0.000406747	0.0255869
ENSG00000121064	SCPEP1	serine carboxypeptidase 1 [Source:HGNC Symbol;Acc:HGNC:29507]	-1.17223	0.000696002	0.0321404
ENSG00000121807	CCR2	C-C motif chemokine receptor 2 [Source:HGNC Symbol;Acc:HGNC:1603]	-1.61977	1.96658e-05	0.00582037
ENSG00000122025	FLT3	fms related receptor tyrosine kinase 3 [Source:HGNC Symbol;Acc:HGNC:3765]	-0.868022	0.000634195	0.0307245
ENSG00000122224	LY9	lymphocyte antigen 9 [Source:HGNC Symbol;Acc:HGNC:6730]	1.61525	0.000405911	0.0255869
ENSG00000122644	ARL4A	ADP ribosylation factor like GTPase 4A [Source:HGNC Symbol;Acc:HGNC:695]	-1.28946	6.13859e-05	0.0097712
ENSG00000122678	POLM	DNA polymerase mu [Source:HGNC Symbol;Acc:HGNC:9185]	0.699453	0.000400126	0.0255869
ENSG00000123342	MMP19	matrix metallopeptidase 19 [Source:HGNC Symbol;Acc:HGNC:7165]	-2.13586	0.000268755	0.0205016
ENSG00000123360	PDE1B	phosphodiesterase 1B [Source:HGNC Symbol;Acc:HGNC:8775]	0.751558	0.000660354	0.0312478
ENSG00000123384	LRP1	LDL receptor related protein 1 [Source:HGNC Symbol;Acc:HGNC:6692]	-1.96301	0.000106411	0.0120575
ENSG00000124019	FAM124B	family with sequence similarity 124 member B [Source:HGNC Symbol;Acc:HGNC:26224]	-1.94378	6.65863e-05	0.00981914
ENSG00000124102	PI3	peptidase inhibitor 3 [Source:HGNC Symbol;Acc:HGNC:8947]	4.45853	0.00020418	0.0180633
ENSG00000124313	IQSEC2	IQ motif and Sec7 domain ArfGEF 2 [Source:HGNC Symbol;Acc:HGNC:29059]	-1.5997	2.72125e-07	0.00088593
ENSG00000124508	BTN2A2	butyrophilin subfamily 2 member A2 [Source:HGNC Symbol;Acc:HGNC:1137]	0.72334	0.00063886	0.0307293
ENSG00000124570	SERPINB6	serpin family B member 6 [Source:HGNC Symbol;Acc:HGNC:8950]	-0.835199	0.000198912	0.0177906
ENSG00000125637	PSD4	pleckstrin and Sec7 domain containing 4 [Source:HGNC Symbol;Acc:HGNC:19096]	0.892671	0.00112192	0.0421768
ENSG00000126458	RRAS	RAS related [Source:HGNC Symbol;Acc:HGNC:10447]	-1.26527	6.83542e-05	0.00981914
ENSG00000126603	GLIS2	GLIS family zinc finger 2 [Source:HGNC Symbol;Acc:HGNC:29450]	1.92595	0.000529525	0.0279858
ENSG00000127311	HELB	DNA helicase B [Source:HGNC Symbol;Acc:HGNC:17196]	1.1921	0.000229861	0.0188259
ENSG00000128165	ADM2	adrenomedullin 2 [Source:HGNC Symbol;Acc:HGNC:28898]	1.13129	0.000799979	0.0351948
ENSG00000128271	ADORA2A	adenosine A2a receptor [Source:HGNC Symbol;Acc:HGNC:263]	1.16475	9.01091e-06	0.00452672
ENSG00000128487	SPECC1	sperm antigen with calponin homology and coiled-coil domains 1 [Source:HGNC Symbol;Acc:HGNC:30615]	-0.762705	2.64001e-05	0.00671469
ENSG00000128604	IRF5	interferon regulatory factor 5 [Source:HGNC Symbol;Acc:HGNC:6120]	-0.864955	7.9323e-05	0.0101671
ENSG00000128805	ARHGAP22	Rho GTPase activating protein 22 [Source:HGNC Symbol;Acc:HGNC:30320]	-1.43109	0.00105969	0.0406833
ENSG00000129038	LOXL1	lysyl oxidase like 1 [Source:HGNC Symbol;Acc:HGNC:6665]	1.86102	0.000494282	0.0269997
ENSG00000129226	CD68	CD68 molecule [Source:HGNC Symbol;Acc:HGNC:1693]	-1.12858	0.000416232	0.0258604
ENSG00000129534	MIS18BP1	MIS18 binding protein 1 [Source:HGNC Symbol;Acc:HGNC:20190]	-0.665349	0.000230496	0.0188259
ENSG00000129993	CBFA2T3	CBFA2/RUNX1 partner transcriptional co-repressor 3 [Source:HGNC Symbol;Acc:HGNC:1537]	0.725392	0.000477197	0.0266935
ENSG00000130021	PUDP	pseudouridine 5'-phosphatase [Source:HGNC Symbol;Acc:HGNC:16818]	-0.903837	6.40314e-05	0.00981914
ENSG00000130147	SH3BP4	SH3 domain binding protein 4 [Source:HGNC Symbol;Acc:HGNC:10826]	-1.46966	3.54688e-05	0.00761412
ENSG00000130304	SLC27A1	solute carrier family 27 member 1 [Source:HGNC Symbol;Acc:HGNC:10995]	-1.26412	0.000197197	0.0177347
ENSG00000130309	COLGALT1	collagen beta(1-O)galactosyltransferase 1 [Source:HGNC Symbol;Acc:HGNC:26182]	-0.902302	0.00085488	0.0361448
ENSG00000130529	TRPM4	transient receptor potential cation channel subfamily M member 4 [Source:HGNC Symbol;Acc:HGNC:17993]	-1.67108	3.61992e-05	0.00765261
ENSG00000130595	TNNT3	troponin T3, fast skeletal type [Source:HGNC Symbol;Acc:HGNC:11950]	2.09201	0.00118077	0.0430768
ENSG00000131018	SYNE1	spectrin repeat containing nuclear envelope protein 1 [Source:HGNC Symbol;Acc:HGNC:17089]	0.836073	0.000310023	0.0222315
ENSG00000131188	PRR7	proline rich 7, synaptic [Source:HGNC Symbol;Acc:HGNC:28130]	1.68279	3.50766e-05	0.00761412
ENSG00000132170	PPARG	peroxisome proliferator activated receptor gamma [Source:HGNC Symbol;Acc:HGNC:9236]	-1.86364	0.000696988	0.0321404
ENSG00000132535	DLG4	discs large MAGUK scaffold protein 4 [Source:HGNC Symbol;Acc:HGNC:2903]	-0.872446	7.07263e-05	0.00992485
ENSG00000132640	BTBD3	BTB domain containing 3 [Source:HGNC Symbol;Acc:HGNC:15854]	-1.00515	0.000962009	0.0387614
ENSG00000132669	RIN2	Ras and Rab interactor 2 [Source:HGNC Symbol;Acc:HGNC:18750]	-1.76866	0.000202255	0.0179907
ENSG00000134072	CAMK1	calcium/calmodulin dependent protein kinase I [Source:HGNC Symbol;Acc:HGNC:1459]	-1.36173	0.000572364	0.028756
ENSG00000134184	GSTM1	glutathione S-transferase mu 1 [Source:HGNC Symbol;Acc:HGNC:4632]	-3.82429	2.29638e-07	0.00088593
ENSG00000134247	PTGFRN	prostaglandin F2 receptor inhibitor [Source:HGNC Symbol;Acc:HGNC:9601]	-1.57041	0.000958904	0.0387321
ENSG00000134440	NARS1	asparaginyl-tRNA synthetase 1 [Source:HGNC Symbol;Acc:HGNC:7643]	-0.735482	0.000939453	0.0384464
ENSG00000134531	EMP1	epithelial membrane protein 1 [Source:HGNC Symbol;Acc:HGNC:3333]	-2.8355	0.000565212	0.0287098
ENSG00000134575	ACP2	acid phosphatase 2, lysosomal [Source:HGNC Symbol;Acc:HGNC:123]	-1.04286	0.00144662	0.0480573
ENSG00000134590	RTL8C	retrotransposon Gag like 8C [Source:HGNC Symbol;Acc:HGNC:2569]	-0.876287	0.000526703	0.0279273
ENSG00000134717	BTF3L4	basic transcription factor 3 like 4 [Source:HGNC Symbol;Acc:HGNC:30547]	-0.641144	0.00127943	0.0452753
ENSG00000134780	DAGLA	diacylglycerol lipase alpha [Source:HGNC Symbol;Acc:HGNC:1165]	-1.83866	0.00115962	0.0427065
ENSG00000134955	SLC37A2	solute carrier family 37 member 2 [Source:HGNC Symbol;Acc:HGNC:20644]	-1.17094	0.000922534	0.0383087
ENSG00000135047	CTSL	cathepsin L [Source:HGNC Symbol;Acc:HGNC:2537]	-2.11582	0.0004245	0.0258799
ENSG00000135124	P2RX4	purinergic receptor P2X 4 [Source:HGNC Symbol;Acc:HGNC:8535]	-1.40206	8.01877e-06	0.00452672
ENSG00000135218	CD36	CD36 molecule [Source:HGNC Symbol;Acc:HGNC:1663]	-1.38015	9.89159e-05	0.0114195
ENSG00000135439	AGAP2	ArfGAP with GTPase domain, ankyrin repeat and PH domain 2 [Source:HGNC Symbol;Acc:HGNC:16921]	0.68728	0.00100268	0.0395195
ENSG00000135605	TEC	tec protein tyrosine kinase [Source:HGNC Symbol;Acc:HGNC:11719]	-1.07097	6.78741e-05	0.00981914
ENSG00000135678	CPM	carboxypeptidase M [Source:HGNC Symbol;Acc:HGNC:2311]	-1.23779	0.0013557	0.0465532
ENSG00000135929	CYP27A1	cytochrome P450 family 27 subfamily A member 1 [Source:HGNC Symbol;Acc:HGNC:2605]	1.5087	0.000175918	0.0169485
ENSG00000136098	NEK3	NIMA related kinase 3 [Source:HGNC Symbol;Acc:HGNC:7746]	-1.002	0.000239876	0.0193089
ENSG00000136193	SCRN1	secernin 1 [Source:HGNC Symbol;Acc:HGNC:22192]	-0.876836	0.00154302	0.048677
ENSG00000136205	TNS3	tensin 3 [Source:HGNC Symbol;Acc:HGNC:21616]	-1.47207	6.2121e-06	0.00439654
ENSG00000136247	ZDHHC4	zinc finger DHHC-type palmitoyltransferase 4 [Source:HGNC Symbol;Acc:HGNC:18471]	-0.695181	0.00042279	0.0258799
ENSG00000136295	TTYH3	tweety family member 3 [Source:HGNC Symbol;Acc:HGNC:22222]	-1.06805	1.08236e-05	0.00452672
ENSG00000136478	TEX2	testis expressed 2 [Source:HGNC Symbol;Acc:HGNC:30884]	-0.834168	7.34732e-05	0.0100818
ENSG00000136634	IL10	interleukin 10 [Source:HGNC Symbol;Acc:HGNC:5962]	-1.45358	0.000284571	0.0209604
ENSG00000136636	KCTD3	potassium channel tetramerization domain containing 3 [Source:HGNC Symbol;Acc:HGNC:21305]	-0.936284	0.000452213	0.0261962
ENSG00000136842	TMOD1	tropomodulin 1 [Source:HGNC Symbol;Acc:HGNC:11871]	-1.43002	0.000190466	0.0174973
ENSG00000136868	SLC31A1	solute carrier family 31 member 1 [Source:HGNC Symbol;Acc:HGNC:11016]	-0.816589	0.0011941	0.0431804
ENSG00000137078	SIT1	signaling threshold regulating transmembrane adaptor 1 [Source:HGNC Symbol;Acc:HGNC:17710]	1.8018	0.00103032	0.0398374
ENSG00000137331	IER3	immediate early response 3 [Source:HGNC Symbol;Acc:HGNC:5392]	2.55823	0.000681235	0.0318654
ENSG00000137364	TPMT	thiopurine S-methyltransferase [Source:HGNC Symbol;Acc:HGNC:12014]	-1.04898	0.000647398	0.0309042
ENSG00000137474	MYO7A	myosin VIIA [Source:HGNC Symbol;Acc:HGNC:7606]	-1.69623	3.49262e-05	0.00761412
ENSG00000137831	UACA	uveal autoantigen with coiled-coil domains and ankyrin repeats [Source:HGNC Symbol;Acc:HGNC:15947]	-0.772052	0.00034983	0.0238833
ENSG00000137962	ARHGAP29	Rho GTPase activating protein 29 [Source:HGNC Symbol;Acc:HGNC:30207]	-1.19714	2.34091e-06	0.00254035
ENSG00000138031	ADCY3	adenylate cyclase 3 [Source:HGNC Symbol;Acc:HGNC:234]	1.16879	0.00152188	0.0483626
ENSG00000138119	MYOF	myoferlin [Source:HGNC Symbol;Acc:HGNC:3656]	-1.79859	1.43238e-05	0.00500207
ENSG00000138413	IDH1	isocitrate dehydrogenase (NADP(+)) 1 [Source:HGNC Symbol;Acc:HGNC:5382]	-1.31607	5.61174e-05	0.00941731
ENSG00000138439	FAM117B	family with sequence similarity 117 member B [Source:HGNC Symbol;Acc:HGNC:14440]	-1.69922	5.77031e-09	9.3929e-05
ENSG00000138448	ITGAV	integrin subunit alpha V [Source:HGNC Symbol;Acc:HGNC:6150]	-1.14755	0.000366731	0.0246142
ENSG00000138640	FAM13A	family with sequence similarity 13 member A [Source:HGNC Symbol;Acc:HGNC:19367]	-0.707024	0.00101886	0.0396613
ENSG00000138744	NAAA	N-acylethanolamine acid amidase [Source:HGNC Symbol;Acc:HGNC:736]	-1.54486	7.54848e-06	0.00452672
ENSG00000138760	SCARB2	scavenger receptor class B member 2 [Source:HGNC Symbol;Acc:HGNC:1665]	-1.3247	0.000705139	0.0324244
ENSG00000139117	CPNE8	copine 8 [Source:HGNC Symbol;Acc:HGNC:23498]	-1.37205	0.000940581	0.0384464
ENSG00000139182	CLSTN3	calsyntenin 3 [Source:HGNC Symbol;Acc:HGNC:18371]	0.872293	0.000446688	0.0261554
ENSG00000139567	ACVRL1	activin A receptor like type 1 [Source:HGNC Symbol;Acc:HGNC:175]	-1.55988	3.32708e-05	0.00761412
ENSG00000140090	SLC24A4	solute carrier family 24 member 4 [Source:HGNC Symbol;Acc:HGNC:10978]	-1.26208	6.05726e-05	0.00976239
ENSG00000140545	MFGE8	milk fat globule EGF and factor V/VIII domain containing [Source:HGNC Symbol;Acc:HGNC:7036]	-1.42937	0.00022645	0.0188259
ENSG00000140807	NKD1	NKD inhibitor of WNT signaling pathway 1 [Source:HGNC Symbol;Acc:HGNC:17045]	1.54329	0.00124741	0.0444318
ENSG00000140836	ZFHX3	zinc finger homeobox 3 [Source:HGNC Symbol;Acc:HGNC:777]	-1.44694	7.74253e-05	0.0101639
ENSG00000140968	IRF8	interferon regulatory factor 8 [Source:HGNC Symbol;Acc:HGNC:5358]	-0.734043	0.000275303	0.0206051
ENSG00000141086	CTRL	chymotrypsin like [Source:HGNC Symbol;Acc:HGNC:2524]	1.39055	0.00102089	0.0396613
ENSG00000141349	G6PC3	glucose-6-phosphatase catalytic subunit 3 [Source:HGNC Symbol;Acc:HGNC:24861]	-0.743937	0.000602123	0.0295898
ENSG00000141655	TNFRSF11A	TNF receptor superfamily member 11a [Source:HGNC Symbol;Acc:HGNC:11908]	-1.9313	0.000490919	0.0269972
ENSG00000142197	DOP1B	DOP1 leucine zipper like protein B [Source:HGNC Symbol;Acc:HGNC:1291]	-0.624988	3.22196e-05	0.00752922
ENSG00000142512	SIGLEC10	sialic acid binding Ig like lectin 10 [Source:HGNC Symbol;Acc:HGNC:15620]	-1.51669	4.61819e-06	0.00375875
ENSG00000142733	MAP3K6	mitogen-activated protein kinase kinase kinase 6 [Source:HGNC Symbol;Acc:HGNC:6858]	-1.19629	0.000455523	0.0262944
ENSG00000142949	PTPRF	protein tyrosine phosphatase receptor type F [Source:HGNC Symbol;Acc:HGNC:9670]	1.61165	0.00151145	0.0483626
ENSG00000143079	CTTNBP2NL	CTTNBP2 N-terminal like [Source:HGNC Symbol;Acc:HGNC:25330]	-1.22533	0.000731008	0.0332384
ENSG00000143545	RAB13	RAB13, member RAS oncogene family [Source:HGNC Symbol;Acc:HGNC:9762]	-1.00523	0.00159824	0.0495992
ENSG00000143891	GALM	galactose mutarotase [Source:HGNC Symbol;Acc:HGNC:24063]	0.992741	0.000352132	0.0238833
ENSG00000144959	NCEH1	neutral cholesterol ester hydrolase 1 [Source:HGNC Symbol;Acc:HGNC:29260]	-1.03215	9.62854e-05	0.0112275
ENSG00000145246	ATP10D	ATPase phospholipid transporting 10D (putative) [Source:HGNC Symbol;Acc:HGNC:13549]	-0.712714	0.00134025	0.046433
ENSG00000145391	SETD7	SET domain containing 7, histone lysine methyltransferase [Source:HGNC Symbol;Acc:HGNC:30412]	-0.867106	0.000482144	0.0267804
ENSG00000145416	MARCHF1	membrane associated ring-CH-type finger 1 [Source:HGNC Symbol;Acc:HGNC:26077]	-1.43205	1.01757e-05	0.00452672
ENSG00000145545	SRD5A1	steroid 5 alpha-reductase 1 [Source:HGNC Symbol;Acc:HGNC:11284]	-1.24801	3.43e-05	0.00761412
ENSG00000145911	N4BP3	NEDD4 binding protein 3 [Source:HGNC Symbol;Acc:HGNC:29852]	1.97493	0.000812892	0.0353804
ENSG00000145936	KCNMB1	potassium calcium-activated channel subfamily M regulatory beta subunit 1 [Source:HGNC Symbol;Acc:HGNC:6285]	-1.62883	6.31341e-05	0.00981914
ENSG00000146054	TRIM7	tripartite motif containing 7 [Source:HGNC Symbol;Acc:HGNC:16278]	-1.37397	0.000214371	0.0186606
ENSG00000146067	FAM193B	family with sequence similarity 193 member B [Source:HGNC Symbol;Acc:HGNC:25524]	0.688722	0.00134923	0.046433
ENSG00000146192	FGD2	FYVE, RhoGEF and PH domain containing 2 [Source:HGNC Symbol;Acc:HGNC:3664]	-1.29802	0.000177152	0.0169629
ENSG00000146950	SHROOM2	shroom family member 2 [Source:HGNC Symbol;Acc:HGNC:630]	4.19152	3.71947e-05	0.00766399
ENSG00000147437	GNRH1	gonadotropin releasing hormone 1 [Source:HGNC Symbol;Acc:HGNC:4419]	1.33334	0.000824812	0.0356135
ENSG00000147475	ERLIN2	ER lipid raft associated 2 [Source:HGNC Symbol;Acc:HGNC:1356]	-0.737593	0.000270405	0.0205016
ENSG00000147872	PLIN2	perilipin 2 [Source:HGNC Symbol;Acc:HGNC:248]	-1.14568	5.7305e-05	0.009509
ENSG00000148158	SNX30	sorting nexin family member 30 [Source:HGNC Symbol;Acc:HGNC:23685]	-0.970795	5.91169e-05	0.00962305
ENSG00000148672	GLUD1	glutamate dehydrogenase 1 [Source:HGNC Symbol;Acc:HGNC:4335]	-0.699772	0.00108852	0.0414962
ENSG00000148943	LIN7C	lin-7 homolog C, crumbs cell polarity complex component [Source:HGNC Symbol;Acc:HGNC:17789]	-0.691389	0.0011953	0.0431804
ENSG00000149418	ST14	ST14 transmembrane serine protease matriptase [Source:HGNC Symbol;Acc:HGNC:11344]	-1.58872	0.000400896	0.0255869
ENSG00000149485	FADS1	fatty acid desaturase 1 [Source:HGNC Symbol;Acc:HGNC:3574]	-1.41043	1.4513e-07	0.00088593
ENSG00000149577	SIDT2	SID1 transmembrane family member 2 [Source:HGNC Symbol;Acc:HGNC:24272]	-1.10315	2.12999e-07	0.00088593
ENSG00000149970	CNKSR2	connector enhancer of kinase suppressor of Ras 2 [Source:HGNC Symbol;Acc:HGNC:19701]	1.78129	0.000217914	0.0187324
ENSG00000150760	DOCK1	dedicator of cytokinesis 1 [Source:HGNC Symbol;Acc:HGNC:2987]	-1.59108	4.41692e-05	0.00856539
ENSG00000151062	CACNA2D4	calcium voltage-gated channel auxiliary subunit alpha2delta 4 [Source:HGNC Symbol;Acc:HGNC:20202]	-0.884409	0.000942673	0.0384464
ENSG00000151117	TMEM86A	transmembrane protein 86A [Source:HGNC Symbol;Acc:HGNC:26890]	-1.42053	0.0003555	0.0240117
ENSG00000151176	PLBD2	phospholipase B domain containing 2 [Source:HGNC Symbol;Acc:HGNC:27283]	-1.34097	3.16073e-05	0.00752922
ENSG00000151422	FER	FER tyrosine kinase [Source:HGNC Symbol;Acc:HGNC:3655]	-0.995412	0.000409075	0.0256112
ENSG00000151458	ANKRD50	ankyrin repeat domain 50 [Source:HGNC Symbol;Acc:HGNC:29223]	-0.9244	0.00141063	0.0472473
ENSG00000151490	PTPRO	protein tyrosine phosphatase receptor type O [Source:HGNC Symbol;Acc:HGNC:9678]	-1.25772	0.000110375	0.0122954
ENSG00000151576	QTRT2	queuine tRNA-ribosyltransferase accessory subunit 2 [Source:HGNC Symbol;Acc:HGNC:25771]	-0.643343	0.000685819	0.0318964
ENSG00000152270	PDE3B	phosphodiesterase 3B [Source:HGNC Symbol;Acc:HGNC:8779]	1.10689	0.00112629	0.0422437
ENSG00000152784	PRDM8	PR/SET domain 8 [Source:HGNC Symbol;Acc:HGNC:13993]	1.75848	0.00026578	0.0205016
ENSG00000153048	CARHSP1	calcium regulated heat stable protein 1 [Source:HGNC Symbol;Acc:HGNC:17150]	0.998217	0.000581001	0.0290108
ENSG00000153071	DAB2	DAB adaptor protein 2 [Source:HGNC Symbol;Acc:HGNC:2662]	-0.742762	0.000206429	0.0181635
ENSG00000153094	BCL2L11	BCL2 like 11 [Source:HGNC Symbol;Acc:HGNC:994]	0.788652	0.000638948	0.0307293
ENSG00000153208	MERTK	MER proto-oncogene, tyrosine kinase [Source:HGNC Symbol;Acc:HGNC:7027]	-1.95286	1.77337e-06	0.00222053
ENSG00000154642	C21orf91	chromosome 21 open reading frame 91 [Source:HGNC Symbol;Acc:HGNC:16459]	0.668174	0.000106664	0.0120575
ENSG00000154856	APCDD1	APC down-regulated 1 [Source:HGNC Symbol;Acc:HGNC:15718]	-1.5314	0.000658036	0.0312478
ENSG00000155254	MARVELD1	MARVEL domain containing 1 [Source:HGNC Symbol;Acc:HGNC:28674]	-1.09879	0.000522718	0.0279051
ENSG00000155465	SLC7A7	solute carrier family 7 member 7 [Source:HGNC Symbol;Acc:HGNC:11065]	-1.28423	1.13843e-05	0.00463285
ENSG00000155760	FZD7	frizzled class receptor 7 [Source:HGNC Symbol;Acc:HGNC:4045]	1.4941	0.00152317	0.0483626
ENSG00000156042	CFAP70	cilia and flagella associated protein 70 [Source:HGNC Symbol;Acc:HGNC:30726]	1.54687	0.00114579	0.0424389
ENSG00000156711	MAPK13	mitogen-activated protein kinase 13 [Source:HGNC Symbol;Acc:HGNC:6875]	1.59515	0.00114714	0.0424389
ENSG00000157227	MMP14	matrix metallopeptidase 14 [Source:HGNC Symbol;Acc:HGNC:7160]	-1.6374	3.12529e-05	0.00752922
ENSG00000157426	AASDH	aminoadipate-semialdehyde dehydrogenase [Source:HGNC Symbol;Acc:HGNC:23993]	-0.7758	0.000270404	0.0205016
ENSG00000158050	DUSP2	dual specificity phosphatase 2 [Source:HGNC Symbol;Acc:HGNC:3068]	1.53981	0.000512389	0.0276181
ENSG00000158473	CD1D	CD1d molecule [Source:HGNC Symbol;Acc:HGNC:1637]	-0.831452	2.55074e-05	0.00659063
ENSG00000158805	ZNF276	zinc finger protein 276 [Source:HGNC Symbol;Acc:HGNC:23330]	0.758286	0.00100145	0.0395195
ENSG00000159189	C1QC	complement C1q C chain [Source:HGNC Symbol;Acc:HGNC:1245]	-2.56453	0.000190099	0.0174973
ENSG00000159388	BTG2	BTG anti-proliferation factor 2 [Source:HGNC Symbol;Acc:HGNC:1131]	1.864	0.000837721	0.0358853
ENSG00000159596	TMEM69	transmembrane protein 69 [Source:HGNC Symbol;Acc:HGNC:28035]	-0.649056	0.00111063	0.0420509
ENSG00000160200	CBS	cystathionine beta-synthase [Source:HGNC Symbol;Acc:HGNC:1550]	3.20467	0.00140893	0.0472473
ENSG00000160888	IER2	immediate early response 2 [Source:HGNC Symbol;Acc:HGNC:28871]	1.61236	0.00138389	0.0467364
ENSG00000161036	LRWD1	leucine rich repeats and WD repeat domain containing 1 [Source:HGNC Symbol;Acc:HGNC:21769]	1.1377	0.00113376	0.0424259
ENSG00000161265	U2AF1L4	U2 small nuclear RNA auxiliary factor 1 like 4 [Source:HGNC Symbol;Acc:HGNC:23020]	0.694378	0.0013613	0.0465532
ENSG00000161642	ZNF385A	zinc finger protein 385A [Source:HGNC Symbol;Acc:HGNC:17521]	-1.00928	0.000242249	0.0193089
ENSG00000161643	SIGLEC16	sialic acid binding Ig like lectin 16 [Source:HGNC Symbol;Acc:HGNC:24851]	-1.3386	0.0004392	0.0260972
ENSG00000161929	SCIMP	SLP adaptor and CSK interacting membrane protein [Source:HGNC Symbol;Acc:HGNC:33504]	-1.28968	8.66168e-06	0.00452672
ENSG00000161944	ASGR2	asialoglycoprotein receptor 2 [Source:HGNC Symbol;Acc:HGNC:743]	-2.23884	4.93114e-05	0.00891879
ENSG00000161955	TNFSF13	TNF superfamily member 13 [Source:HGNC Symbol;Acc:HGNC:11928]	-0.916645	0.000382581	0.0251087
ENSG00000162430	SELENON	selenoprotein N [Source:HGNC Symbol;Acc:HGNC:15999]	-1.04137	5.35256e-05	0.00917148
ENSG00000162512	SDC3	syndecan 3 [Source:HGNC Symbol;Acc:HGNC:10660]	-1.84579	0.00133329	0.046433
ENSG00000162591	MEGF6	multiple EGF like domains 6 [Source:HGNC Symbol;Acc:HGNC:3232]	1.85582	0.000806232	0.0352791
ENSG00000162599	NFIA	nuclear factor I A [Source:HGNC Symbol;Acc:HGNC:7784]	-1.29298	0.000345579	0.0237356
ENSG00000162745	OLFML2B	olfactomedin like 2B [Source:HGNC Symbol;Acc:HGNC:24558]	-2.07503	0.000445501	0.0261554
ENSG00000162881	OXER1	oxoeicosanoid receptor 1 [Source:HGNC Symbol;Acc:HGNC:24884]	1.36378	0.00012305	0.0131642
ENSG00000162949	CAPN13	calpain 13 [Source:HGNC Symbol;Acc:HGNC:16663]	2.87797	4.62264e-05	0.00856539
ENSG00000162976	SLC66A3	solute carrier family 66 member 3 [Source:HGNC Symbol;Acc:HGNC:28503]	-0.866029	0.000187586	0.0174973
ENSG00000163083	INHBB	inhibin subunit beta B [Source:HGNC Symbol;Acc:HGNC:6067]	2.79557	0.000630625	0.0306427
ENSG00000163453	IGFBP7	insulin like growth factor binding protein 7 [Source:HGNC Symbol;Acc:HGNC:5476]	-1.59755	4.08808e-05	0.00821553
ENSG00000163590	PPM1L	protein phosphatase, Mg2+/Mn2+ dependent 1L [Source:HGNC Symbol;Acc:HGNC:16381]	-0.802109	0.00116758	0.0429028
ENSG00000163686	ABHD6	abhydrolase domain containing 6, acylglycerol lipase [Source:HGNC Symbol;Acc:HGNC:21398]	-1.51553	5.44251e-05	0.00922845
ENSG00000163738	MTHFD2L	methylenetetrahydrofolate dehydrogenase (NADP+ dependent) 2 like [Source:HGNC Symbol;Acc:HGNC:31865]	-0.904827	0.000440496	0.0260972
ENSG00000164023	SGMS2	sphingomyelin synthase 2 [Source:HGNC Symbol;Acc:HGNC:28395]	-1.58481	1.93428e-06	0.00224902
ENSG00000164125	GASK1B	golgi associated kinase 1B [Source:HGNC Symbol;Acc:HGNC:25312]	-2.49867	2.73072e-05	0.00683856
ENSG00000164543	STK17A	serine/threonine kinase 17a [Source:HGNC Symbol;Acc:HGNC:11395]	0.980948	0.00132825	0.0464241
ENSG00000164733	CTSB	cathepsin B [Source:HGNC Symbol;Acc:HGNC:2527]	-1.35427	0.000172327	0.0168984
ENSG00000164850	GPER1	G protein-coupled estrogen receptor 1 [Source:HGNC Symbol;Acc:HGNC:4485]	-1.95744	5.95633e-07	0.00124916
ENSG00000165140	FBP1	fructose-bisphosphatase 1 [Source:HGNC Symbol;Acc:HGNC:3606]	-1.35889	1.75319e-05	0.00559576
ENSG00000165475	CRYL1	crystallin lambda 1 [Source:HGNC Symbol;Acc:HGNC:18246]	-0.80545	0.000218648	0.0187324
ENSG00000165672	PRDX3	peroxiredoxin 3 [Source:HGNC Symbol;Acc:HGNC:9354]	-0.711958	0.00073345	0.0332565
ENSG00000166927	MS4A7	membrane spanning 4-domains A7 [Source:HGNC Symbol;Acc:HGNC:13378]	-1.54988	5.14486e-05	0.00905215
ENSG00000167210	LOXHD1	lipoxygenase homology domains 1 [Source:HGNC Symbol;Acc:HGNC:26521]	1.63855	0.000226285	0.0188259
ENSG00000167286	CD3D	CD3d molecule [Source:HGNC Symbol;Acc:HGNC:1673]	2.27985	0.000443215	0.0261401
ENSG00000167291	TBC1D16	TBC1 domain family member 16 [Source:HGNC Symbol;Acc:HGNC:28356]	-1.78788	6.89396e-05	0.00981914
ENSG00000167393	PPP2R3B	protein phosphatase 2 regulatory subunit B''beta [Source:HGNC Symbol;Acc:HGNC:13417]	0.734047	0.00026262	0.0204542
ENSG00000167644	C19orf33	chromosome 19 open reading frame 33 [Source:HGNC Symbol;Acc:HGNC:16668]	2.41422	0.000432697	0.0260757
ENSG00000167676	PLIN4	perilipin 4 [Source:HGNC Symbol;Acc:HGNC:29393]	2.55644	0.000213532	0.0186606
ENSG00000167850	CD300C	CD300c molecule [Source:HGNC Symbol;Acc:HGNC:19320]	-1.61767	2.26503e-05	0.00617872
ENSG00000168172	HOOK3	hook microtubule tethering protein 3 [Source:HGNC Symbol;Acc:HGNC:23576]	-0.610014	0.000736168	0.0332666
ENSG00000168421	RHOH	ras homolog family member H [Source:HGNC Symbol;Acc:HGNC:686]	1.07982	0.000388334	0.0252852
ENSG00000168476	REEP4	receptor accessory protein 4 [Source:HGNC Symbol;Acc:HGNC:26176]	-0.751486	0.00038322	0.0251087
ENSG00000168646	AXIN2	axin 2 [Source:HGNC Symbol;Acc:HGNC:904]	2.52959	0.000808723	0.0352933
ENSG00000168672	LRATD2	LRAT domain containing 2 [Source:HGNC Symbol;Acc:HGNC:24166]	1.46185	0.00159968	0.0495992
ENSG00000168916	ZNF608	zinc finger protein 608 [Source:HGNC Symbol;Acc:HGNC:29238]	2.8694	0.000485331	0.0267804
ENSG00000168961	LGALS9	galectin 9 [Source:HGNC Symbol;Acc:HGNC:6570]	-1.24133	0.00131227	0.0461365
ENSG00000168995	SIGLEC7	sialic acid binding Ig like lectin 7 [Source:HGNC Symbol;Acc:HGNC:10876]	-1.22094	6.8757e-05	0.00981914
ENSG00000169057	MECP2	methyl-CpG binding protein 2 [Source:HGNC Symbol;Acc:HGNC:6990]	0.640192	0.00128411	0.045342
ENSG00000169385	RNASE2	ribonuclease A family member 2 [Source:HGNC Symbol;Acc:HGNC:10045]	-2.0499	0.000181341	0.0171563
ENSG00000169413	RNASE6	ribonuclease A family member k6 [Source:HGNC Symbol;Acc:HGNC:10048]	-0.99453	0.00148109	0.048122
ENSG00000169682	SPNS1	sphingolipid transporter 1 (putative) [Source:HGNC Symbol;Acc:HGNC:30621]	-0.901377	0.00118291	0.0430768
ENSG00000169860	P2RY1	purinergic receptor P2Y1 [Source:HGNC Symbol;Acc:HGNC:8539]	-1.25906	2.89546e-06	0.00294577
ENSG00000170027	YWHAG	tyrosine 3-monooxygenase/tryptophan 5-monooxygenase activation protein gamma [Source:HGNC Symbol;Acc:HGNC:12852]	-0.94404	0.000710031	0.0325136
ENSG00000170088	TMEM192	transmembrane protein 192 [Source:HGNC Symbol;Acc:HGNC:26775]	-0.704922	0.00134125	0.046433
ENSG00000170160	CCDC144A	coiled-coil domain containing 144A [Source:HGNC Symbol;Acc:HGNC:29072]	3.01209	0.000174773	0.0169485
ENSG00000170266	GLB1	galactosidase beta 1 [Source:HGNC Symbol;Acc:HGNC:4298]	-0.84882	7.73907e-05	0.0101639
ENSG00000170275	CRTAP	cartilage associated protein [Source:HGNC Symbol;Acc:HGNC:2379]	-0.807687	0.00138724	0.0467524
ENSG00000170365	SMAD1	SMAD family member 1 [Source:HGNC Symbol;Acc:HGNC:6767]	-1.67066	0.000270785	0.0205016
ENSG00000170425	ADORA2B	adenosine A2b receptor [Source:HGNC Symbol;Acc:HGNC:264]	-2.13168	2.14377e-05	0.00615566
ENSG00000170677	SOCS6	suppressor of cytokine signaling 6 [Source:HGNC Symbol;Acc:HGNC:16833]	-1.31588	0.00041213	0.0257037
ENSG00000170873	MTSS1	MTSS I-BAR domain containing 1 [Source:HGNC Symbol;Acc:HGNC:20443]	-1.07616	7.21315e-05	0.0100355
ENSG00000170989	S1PR1	sphingosine-1-phosphate receptor 1 [Source:HGNC Symbol;Acc:HGNC:3165]	1.01043	0.000426445	0.0258799
ENSG00000171163	ZNF692	zinc finger protein 692 [Source:HGNC Symbol;Acc:HGNC:26049]	0.823583	0.000123733	0.0131642
ENSG00000171365	CLCN5	chloride voltage-gated channel 5 [Source:HGNC Symbol;Acc:HGNC:2023]	-1.08755	0.00133941	0.046433
ENSG00000171502	COL24A1	collagen type XXIV alpha 1 chain [Source:HGNC Symbol;Acc:HGNC:20821]	1.87599	0.000298314	0.0214865
ENSG00000171812	COL8A2	collagen type VIII alpha 2 chain [Source:HGNC Symbol;Acc:HGNC:2216]	-1.36774	0.000182334	0.0171563
ENSG00000172059	KLF11	Kruppel like factor 11 [Source:HGNC Symbol;Acc:HGNC:11811]	-0.851591	0.00046746	0.026568
ENSG00000173209	AHSA2P	activator of HSP90 ATPase homolog 2, pseudogene [Source:HGNC Symbol;Acc:HGNC:20437]	0.664793	0.000318518	0.0225428
ENSG00000173210	ABLIM3	actin binding LIM protein family member 3 [Source:HGNC Symbol;Acc:HGNC:29132]	-0.928365	0.000221467	0.0188259
ENSG00000173262	SLC2A14	solute carrier family 2 member 14 [Source:HGNC Symbol;Acc:HGNC:18301]	3.72835	6.62069e-06	0.00449048
ENSG00000173369	C1QB	complement C1q B chain [Source:HGNC Symbol;Acc:HGNC:1242]	-2.65596	0.000151178	0.0155751
ENSG00000173372	C1QA	complement C1q A chain [Source:HGNC Symbol;Acc:HGNC:1241]	-2.13509	0.00156865	0.0490107
ENSG00000173418	NAA20	N-alpha-acetyltransferase 20, NatB catalytic subunit [Source:HGNC Symbol;Acc:HGNC:15908]	-0.75554	0.000900035	0.03747
ENSG00000173846	PLK3	polo like kinase 3 [Source:HGNC Symbol;Acc:HGNC:2154]	1.62979	1.87218e-05	0.00575008
ENSG00000174233	ADCY6	adenylate cyclase 6 [Source:HGNC Symbol;Acc:HGNC:237]	1.56341	0.000165746	0.0166619
ENSG00000174705	SH3PXD2B	SH3 and PX domains 2B [Source:HGNC Symbol;Acc:HGNC:29242]	-3.10529	1.07602e-06	0.00175154
ENSG00000174791	RIN1	Ras and Rab interactor 1 [Source:HGNC Symbol;Acc:HGNC:18749]	-1.66638	2.1555e-05	0.00615566
ENSG00000175463	TBC1D10C	TBC1 domain family member 10C [Source:HGNC Symbol;Acc:HGNC:24702]	1.03416	0.000895994	0.03747
ENSG00000176014	TUBB6	tubulin beta 6 class V [Source:HGNC Symbol;Acc:HGNC:20776]	-1.50786	4.2967e-05	0.00852948
ENSG00000176142	TMEM39A	transmembrane protein 39A [Source:HGNC Symbol;Acc:HGNC:25600]	-1.03485	9.55518e-06	0.00452672
ENSG00000176834	VSIG10	V-set and immunoglobulin domain containing 10 [Source:HGNC Symbol;Acc:HGNC:26078]	1.388	9.10167e-05	0.0109369
ENSG00000177575	CD163	CD163 molecule [Source:HGNC Symbol;Acc:HGNC:1631]	-1.64782	0.00149615	0.0482599
ENSG00000177946	CENPBD1	CENPB DNA-binding domain containing 1 [Source:HGNC Symbol;Acc:HGNC:28272]	-0.63096	0.00121553	0.0435823
ENSG00000178175	ZNF366	zinc finger protein 366 [Source:HGNC Symbol;Acc:HGNC:18316]	-1.83248	0.000471689	0.026568
ENSG00000178184	PARD6G	par-6 family cell polarity regulator gamma [Source:HGNC Symbol;Acc:HGNC:16076]	1.15781	0.00146567	0.0480728
ENSG00000178695	KCTD12	potassium channel tetramerization domain containing 12 [Source:HGNC Symbol;Acc:HGNC:14678]	-1.53614	4.48811e-05	0.00856539
ENSG00000178732	GP5	glycoprotein V platelet [Source:HGNC Symbol;Acc:HGNC:4443]	1.61271	0.000711072	0.0325136
ENSG00000179163	FUCA1	alpha-L-fucosidase 1 [Source:HGNC Symbol;Acc:HGNC:4006]	-1.11321	0.000502754	0.0272794
ENSG00000179241	LDLRAD3	low density lipoprotein receptor class A domain containing 3 [Source:HGNC Symbol;Acc:HGNC:27046]	-2.13069	2.22253e-05	0.00617872
ENSG00000179299	NSUN7	NOP2/Sun RNA methyltransferase family member 7 [Source:HGNC Symbol;Acc:HGNC:25857]	1.54802	0.00137779	0.0467116
ENSG00000179542	SLITRK4	SLIT and NTRK like family member 4 [Source:HGNC Symbol;Acc:HGNC:23502]	-1.67148	0.000473451	0.0265753
ENSG00000180061	TMEM150B	transmembrane protein 150B [Source:HGNC Symbol;Acc:HGNC:34415]	-1.32694	0.00111255	0.0420509
ENSG00000180530	NRIP1	nuclear receptor interacting protein 1 [Source:HGNC Symbol;Acc:HGNC:8001]	-1.07868	9.59976e-05	0.0112275
ENSG00000181908	LINC02724	long intergenic non-protein coding RNA 2724 [Source:HGNC Symbol;Acc:HGNC:54241]	-1.31386	0.000440886	0.0260972
ENSG00000182247	UBE2E2	ubiquitin conjugating enzyme E2 E2 [Source:HGNC Symbol;Acc:HGNC:12478]	-0.795859	0.00157906	0.0491471
ENSG00000182253	SYNM	synemin [Source:HGNC Symbol;Acc:HGNC:24466]	1.05549	0.000684892	0.0318964
ENSG00000182578	CSF1R	colony stimulating factor 1 receptor [Source:HGNC Symbol;Acc:HGNC:2433]	-1.30456	4.497e-05	0.00856539
ENSG00000182718	ANXA2	annexin A2 [Source:HGNC Symbol;Acc:HGNC:537]	-1.23432	0.000225216	0.0188259
ENSG00000183077	AFMID	arylformamidase [Source:HGNC Symbol;Acc:HGNC:20910]	-0.921145	0.00142858	0.0476525
ENSG00000183087	GAS6	growth arrest specific 6 [Source:HGNC Symbol;Acc:HGNC:4168]	-1.87755	0.000557714	0.0287098
ENSG00000183484	GPR132	G protein-coupled receptor 132 [Source:HGNC Symbol;Acc:HGNC:17482]	0.69858	0.000968263	0.0388211
ENSG00000183773	AIFM3	apoptosis inducing factor mitochondria associated 3 [Source:HGNC Symbol;Acc:HGNC:26398]	-1.34641	0.000283917	0.0209604
ENSG00000184060	ADAP2	ArfGAP with dual PH domains 2 [Source:HGNC Symbol;Acc:HGNC:16487]	-1.47654	9.01716e-06	0.00452672
ENSG00000184205	TSPYL2	TSPY like 2 [Source:HGNC Symbol;Acc:HGNC:24358]	1.45233	0.00123748	0.0442717
ENSG00000184545	DUSP8	dual specificity phosphatase 8 [Source:HGNC Symbol;Acc:HGNC:3074]	2.63205	0.000277608	0.0206343
ENSG00000184988	TMEM106A	transmembrane protein 106A [Source:HGNC Symbol;Acc:HGNC:28288]	-1.13677	0.000930658	0.0384464
ENSG00000185305	ARL15	ADP ribosylation factor like GTPase 15 [Source:HGNC Symbol;Acc:HGNC:25945]	-0.700277	0.000599775	0.0295853
ENSG00000185339	TCN2	transcobalamin 2 [Source:HGNC Symbol;Acc:HGNC:11653]	-1.5968	0.000854835	0.0361448
ENSG00000185432	METTL7A	methyltransferase like 7A [Source:HGNC Symbol;Acc:HGNC:24550]	-1.38852	6.13915e-07	0.00124916
ENSG00000186115	CYP4F2	cytochrome P450 family 4 subfamily F member 2 [Source:HGNC Symbol;Acc:HGNC:2645]	2.09529	1.84275e-05	0.00575008
ENSG00000186204	CYP4F12	cytochrome P450 family 4 subfamily F member 12 [Source:HGNC Symbol;Acc:HGNC:18857]	2.73443	0.000467415	0.026568
ENSG00000186407	CD300E	CD300e molecule [Source:HGNC Symbol;Acc:HGNC:28874]	-2.11393	1.70616e-05	0.00555457
ENSG00000186529	CYP4F3	cytochrome P450 family 4 subfamily F member 3 [Source:HGNC Symbol;Acc:HGNC:2646]	1.28212	0.000292757	0.0212703
ENSG00000186818	LILRB4	leukocyte immunoglobulin like receptor B4 [Source:HGNC Symbol;Acc:HGNC:6608]	-1.71722	1.25057e-05	0.00484684
ENSG00000187098	MITF	melanocyte inducing transcription factor [Source:HGNC Symbol;Acc:HGNC:7105]	-1.04252	4.63051e-05	0.00856539
ENSG00000187164	SHTN1	shootin 1 [Source:HGNC Symbol;Acc:HGNC:29319]	-1.76024	8.34443e-05	0.0103687
ENSG00000187210	GCNT1	glucosaminyl (N-acetyl) transferase 1 [Source:HGNC Symbol;Acc:HGNC:4203]	-0.901495	0.00149541	0.0482599
ENSG00000187994	RINL	Ras and Rab interactor like [Source:HGNC Symbol;Acc:HGNC:24795]	0.90112	0.00120655	0.0433557
ENSG00000188396	TCTEX1D4	Tctex1 domain containing 4 [Source:HGNC Symbol;Acc:HGNC:32315]	1.66695	0.000127167	0.0134196
ENSG00000189337	KAZN	kazrin, periplakin interacting protein [Source:HGNC Symbol;Acc:HGNC:29173]	2.55048	0.000243171	0.0193089
ENSG00000189423	USP32P3	ubiquitin specific peptidase 32 pseudogene 3 [Source:HGNC Symbol;Acc:HGNC:43576]	1.30266	1.0502e-05	0.00452672
ENSG00000196369	SRGAP2B	SLIT-ROBO Rho GTPase activating protein 2B [Source:HGNC Symbol;Acc:HGNC:35237]	-0.747489	7.6392e-05	0.0101639
ENSG00000196422	PPP1R26	protein phosphatase 1 regulatory subunit 26 [Source:HGNC Symbol;Acc:HGNC:29089]	-1.47529	0.00118125	0.0430768
ENSG00000196436	NPIPB15	nuclear pore complex interacting protein family member B15 [Source:HGNC Symbol;Acc:HGNC:34409]	2.44292	0.000944245	0.0384464
ENSG00000196576	PLXNB2	plexin B2 [Source:HGNC Symbol;Acc:HGNC:9104]	-1.18918	0.000231305	0.0188259
ENSG00000196664	TLR7	toll like receptor 7 [Source:HGNC Symbol;Acc:HGNC:15631]	-1.11607	0.00101694	0.0396613
ENSG00000196743	GM2A	GM2 ganglioside activator [Source:HGNC Symbol;Acc:HGNC:4367]	-1.27645	0.000233822	0.0189361
ENSG00000196935	SRGAP1	SLIT-ROBO Rho GTPase activating protein 1 [Source:HGNC Symbol;Acc:HGNC:17382]	-1.71329	1.47499e-05	0.00500207
ENSG00000197013	ZNF429	zinc finger protein 429 [Source:HGNC Symbol;Acc:HGNC:20817]	1.43112	0.00101151	0.0396594
ENSG00000197506	SLC28A3	solute carrier family 28 member 3 [Source:HGNC Symbol;Acc:HGNC:16484]	-1.51313	0.00024275	0.0193089
ENSG00000197629	MPEG1	macrophage expressed 1 [Source:HGNC Symbol;Acc:HGNC:29619]	-1.27211	0.000928671	0.0384464
ENSG00000197747	S100A10	S100 calcium binding protein A10 [Source:HGNC Symbol;Acc:HGNC:10487]	-1.34852	6.59269e-05	0.00981914
ENSG00000198483	ANKRD35	ankyrin repeat domain 35 [Source:HGNC Symbol;Acc:HGNC:26323]	-2.36731	0.000567948	0.0287098
ENSG00000198715	GLMP	glycosylated lysosomal membrane protein [Source:HGNC Symbol;Acc:HGNC:29436]	-0.908676	0.000229582	0.0188259
ENSG00000198752	CDC42BPB	CDC42 binding protein kinase beta [Source:HGNC Symbol;Acc:HGNC:1738]	-0.683334	0.00152358	0.0483626
ENSG00000198853	RUSC2	RUN and SH3 domain containing 2 [Source:HGNC Symbol;Acc:HGNC:23625]	-1.22692	0.000404076	0.0255869
ENSG00000198933	TBKBP1	TBK1 binding protein 1 [Source:HGNC Symbol;Acc:HGNC:30140]	1.54134	6.89163e-05	0.00981914
ENSG00000198951	NAGA	alpha-N-acetylgalactosaminidase [Source:HGNC Symbol;Acc:HGNC:7631]	-1.05991	0.000351027	0.0238833
ENSG00000198959	TGM2	transglutaminase 2 [Source:HGNC Symbol;Acc:HGNC:11778]	-1.57833	0.000313827	0.0224056
ENSG00000203797	DDO	D-aspartate oxidase [Source:HGNC Symbol;Acc:HGNC:2727]	-1.88252	0.00019485	0.0176342
ENSG00000204103	MAFB	MAF bZIP transcription factor B [Source:HGNC Symbol;Acc:HGNC:6408]	-1.24946	0.000127782	0.0134196
ENSG00000204161	TMEM273	transmembrane protein 273 [Source:HGNC Symbol;Acc:HGNC:27274]	1.82231	4.21156e-06	0.00374698
ENSG00000204301	NOTCH4	notch receptor 4 [Source:HGNC Symbol;Acc:HGNC:7884]	-1.14366	0.000843876	0.0359597
ENSG00000204622	HLA-J	major histocompatibility complex, class I, J (pseudogene) [Source:HGNC Symbol;Acc:HGNC:4967]	2.43371	0.000952059	0.0386474
ENSG00000205085	FAM71F2	family with sequence similarity 71 member F2 [Source:HGNC Symbol;Acc:HGNC:27998]	1.74235	0.0014702	0.0480728
ENSG00000205268	PDE7A	phosphodiesterase 7A [Source:HGNC Symbol;Acc:HGNC:8791]	0.637775	0.000449656	0.0261962
ENSG00000205560	CPT1B	carnitine palmitoyltransferase 1B [Source:HGNC Symbol;Acc:HGNC:2329]	0.923452	0.000804583	0.0352791
ENSG00000205710	C17orf107	chromosome 17 open reading frame 107 [Source:HGNC Symbol;Acc:HGNC:37238]	2.47309	1.72189e-06	0.00222053
ENSG00000205726	ITSN1	intersectin 1 [Source:HGNC Symbol;Acc:HGNC:6183]	-1.55964	7.88736e-05	0.0101671
ENSG00000206527	HACD2	3-hydroxyacyl-CoA dehydratase 2 [Source:HGNC Symbol;Acc:HGNC:9640]	-0.820119	0.00147804	0.0481192
ENSG00000211747	TRBV20-1	T cell receptor beta variable 20-1 [Source:HGNC Symbol;Acc:HGNC:12196]	2.04444	0.000322515	0.0226691
ENSG00000211959	IGHV4-39	immunoglobulin heavy variable 4-39 [Source:HGNC Symbol;Acc:HGNC:5651]	5.56455	8.15179e-05	0.0103668
ENSG00000213373	LINC00671	long intergenic non-protein coding RNA 671 [Source:HGNC Symbol;Acc:HGNC:44339]	1.11599	0.000678885	0.0318469
ENSG00000213699	SLC35F6	solute carrier family 35 member F6 [Source:HGNC Symbol;Acc:HGNC:26055]	-0.900266	0.000426882	0.0258799
ENSG00000214021	TTLL3	tubulin tyrosine ligase like 3 [Source:HGNC Symbol;Acc:HGNC:24483]	0.698999	0.00132901	0.0464241
ENSG00000214274	ANG	angiogenin [Source:HGNC Symbol;Acc:HGNC:483]	-1.88627	9.53176e-06	0.00452672
ENSG00000214439	FAM185BP	family with sequence similarity 185 member B, pseudogene [Source:HGNC Symbol;Acc:HGNC:21813]	1.54918	0.000542975	0.0282382
ENSG00000214456	PLIN5	perilipin 5 [Source:HGNC Symbol;Acc:HGNC:33196]	2.1527	0.0013697	0.0465945
ENSG00000220267	ACTBP8	ACTB pseudogene 8 [Source:HGNC Symbol;Acc:HGNC:141]	5.13523	0.00011179	0.0122954
ENSG00000222009	BTBD19	BTB domain containing 19 [Source:HGNC Symbol;Acc:HGNC:27145]	1.11517	0.00152018	0.0483626
ENSG00000222041	CYTOR	cytoskeleton regulator RNA [Source:HGNC Symbol;Acc:HGNC:28717]	0.627825	0.00056348	0.0287098
ENSG00000223935	LGALSL-DT	LGALSL divergent transcript [Source:HGNC Symbol;Acc:HGNC:53951]	3.15248	0.00064328	0.030798
ENSG00000225783	MIAT	myocardial infarction associated transcript [Source:HGNC Symbol;Acc:HGNC:33425]	2.03347	8.25474e-07	0.00149301
ENSG00000225864	AL645939.1	HLA complex group 4 pseudogene 11	1.91396	0.000332647	0.0230418
ENSG00000225953	SATB2-AS1	SATB2 antisense RNA 1 [Source:HGNC Symbol;Acc:HGNC:26490]	-1.34614	0.000400827	0.0255869
ENSG00000226742	HSBP1L1	heat shock factor binding protein 1 like 1 [Source:HGNC Symbol;Acc:HGNC:37243]	1.68242	0.0004037	0.0255869
ENSG00000226979	LTA	lymphotoxin alpha [Source:HGNC Symbol;Acc:HGNC:6709]	1.56362	8.90853e-05	0.0108219
ENSG00000227507	LTB	lymphotoxin beta [Source:HGNC Symbol;Acc:HGNC:6711]	1.86042	0.00152414	0.0483626
ENSG00000227740	LINC02803	long intergenic non-protein coding RNA 2803 [Source:HGNC Symbol;Acc:HGNC:54328]	2.50502	0.000100268	0.0114941
ENSG00000227825	SLC9A7P1	solute carrier family 9 member 7 pseudogene 1 [Source:HGNC Symbol;Acc:HGNC:32679]	-1.38519	7.37029e-05	0.0100818
ENSG00000228058	LINC01736	long intergenic non-protein coding RNA 1736 [Source:HGNC Symbol;Acc:HGNC:52524]	-1.63801	0.00151251	0.0483626
ENSG00000228463	AP006222.1	ribosomal protein L23a (RPL23A) pseudogene	1.9975	3.93659e-05	0.00800997
ENSG00000229474	PATL2	PAT1 homolog 2 [Source:HGNC Symbol;Acc:HGNC:33630]	1.63009	6.18278e-05	0.0097712
ENSG00000230138	LINC02812	long intergenic non-protein coding RNA 2812 [Source:HGNC Symbol;Acc:HGNC:54344]	-1.33918	0.00146465	0.0480728
ENSG00000230149	AL021707.3	novel transcript, antisense to SUN2	1.2499	0.000850644	0.0361448
ENSG00000230257	NFE4	nuclear factor, erythroid 4 [Source:HGNC Symbol;Acc:HGNC:29902]	2.16125	0.000493531	0.0269997
ENSG00000231680	LINC02723	long intergenic non-protein coding RNA 2723 [Source:HGNC Symbol;Acc:HGNC:54240]	-1.30972	0.00124677	0.0444318
ENSG00000232284	GNG12-AS1	GNG12, DIRAS3 and WLS antisense RNA 1 [Source:HGNC Symbol;Acc:HGNC:43938]	2.25147	0.000434295	0.0260757
ENSG00000233426	EIF3FP3	eukaryotic translation initiation factor 3 subunit F pseudogene 3 [Source:HGNC Symbol;Acc:HGNC:37625]	-1.04727	0.000665862	0.0313263
ENSG00000233750	CICP27	capicua transcriptional repressor pseudogene 27 [Source:HGNC Symbol;Acc:HGNC:48835]	1.42548	0.00029063	0.0212703
ENSG00000234076	TPRG1-AS1	TPRG1 antisense RNA 1 [Source:HGNC Symbol;Acc:HGNC:42391]	-1.79534	0.000326696	0.0228238
ENSG00000234426	AL139042.1	novel transcript	4.65458	0.000330492	0.0229903
ENSG00000234515	PPP1R2P1	protein phosphatase 1 regulatory inhibitor subunit 2 pseudogene 1 [Source:HGNC Symbol;Acc:HGNC:9289]	1.94083	0.000168329	0.0167077
ENSG00000235381	AL596202.1	novel transcript	1.46494	0.000662532	0.03126
ENSG00000237172	B3GNT9	UDP-GlcNAc:betaGal beta-1,3-N-acetylglucosaminyltransferase 9 [Source:HGNC Symbol;Acc:HGNC:28714]	1.32031	0.000258228	0.0202089
ENSG00000240859	AC093627.4	novel transcript	-1.44701	1.42627e-05	0.00500207
ENSG00000242193	CRYZL2P	crystallin zeta like 2, pseudogene [Source:HGNC Symbol;Acc:HGNC:52164]	-1.03361	6.93697e-05	0.00981914
ENSG00000242324	AL049634.1	PTPNS (protein tyrosine phosphatase, non-receptor type substrate 1) protein family pseudogene	-1.00506	0.000471335	0.026568
ENSG00000244274	DBNDD2	dysbindin domain containing 2 [Source:HGNC Symbol;Acc:HGNC:15881]	-1.48502	1.40311e-05	0.00500207
ENSG00000246334	PRR7-AS1	PRR7 antisense RNA 1 [Source:HGNC Symbol;Acc:HGNC:27961]	1.71964	0.000175962	0.0169485
ENSG00000246731	MGC16275	uncharacterized protein MGC16275 [Source:NCBI gene (formerly Entrezgene);Acc:85001]	-1.26925	3.69802e-05	0.00766399
ENSG00000247627	MTND4P12	MT-ND4 pseudogene 12 [Source:HGNC Symbol;Acc:HGNC:42199]	5.4996	3.55494e-05	0.00761412
ENSG00000248719	AC021127.1	putative novel transript	1.59266	0.000194997	0.0176342
ENSG00000248810	LINC02432	long intergenic non-protein coding RNA 2432 [Source:HGNC Symbol;Acc:HGNC:53363]	-2.44121	3.43872e-06	0.00329268
ENSG00000248905	FMN1	formin 1 [Source:HGNC Symbol;Acc:HGNC:3768]	-1.66438	2.27745e-05	0.00617872
ENSG00000250155	AC008957.1	novel transcript	-1.73002	0.000256051	0.0202089
ENSG00000253293	HOXA10	homeobox A10 [Source:HGNC Symbol;Acc:HGNC:5100]	-1.65637	0.000224578	0.0188259
ENSG00000254789	AC073172.1	novel transcript	3.60152	0.000191333	0.0174973
ENSG00000254838	GVINP1	GTPase, very large interferon inducible pseudogene 1 [Source:HGNC Symbol;Acc:HGNC:25813]	0.750295	0.000427675	0.0258799
ENSG00000255026	AC136475.3	novel transcript	3.26631	4.37355e-06	0.00374698
ENSG00000255274	SMIM35	small integral membrane protein 35 [Source:HGNC Symbol;Acc:HGNC:44179]	1.19428	0.00027595	0.0206051
ENSG00000256043	CTSO	cathepsin O [Source:HGNC Symbol;Acc:HGNC:2542]	-0.953191	0.00145438	0.0480728
ENSG00000256581	NLRP9P1	NLR family pyrin domain containing 9 pseudogene 1 [Source:HGNC Symbol;Acc:HGNC:29888]	1.52832	0.000558043	0.0287098
ENSG00000257221	AC007569.1	novel transcript, antisense to SELPLG	1.52033	0.00115647	0.0426871
ENSG00000257702	LBX2-AS1	LBX2 antisense RNA 1 [Source:HGNC Symbol;Acc:HGNC:25136]	-1.45072	0.000832754	0.0357699
ENSG00000258017	AC011603.2	novel transcript, antisense to TUBA1B	-2.03376	0.000407115	0.0255869
ENSG00000258926	AL355916.2	novel transcript, antisense to PRKCH	1.30481	0.00156557	0.0490083
ENSG00000258967	HMGN1P3	high mobility group nucleosome binding domain 1 pseudogene 3 [Source:HGNC Symbol;Acc:HGNC:23343]	2.47488	0.000536486	0.0279901
ENSG00000259171	AL163636.1	novel protein, ANG-RNASE4 readthrough	-2.4309	1.94831e-05	0.00582037
ENSG00000261052	SULT1A3	sulfotransferase family 1A member 3 [Source:HGNC Symbol;Acc:HGNC:11455]	-1.24654	0.00134889	0.046433
ENSG00000263826	AC112907.3	novel transcript, antisense to eukaryotic translation initiation factor 4A, isoform 2 EIF4A2	1.16118	0.000975705	0.0390234
ENSG00000264456	AC138207.4	novel transcript, sense intronic RNF135	-0.830154	0.00146523	0.0480728
ENSG00000265148	TSPOAP1-AS1	TSPOAP1, SUPT4H1 and RNF43 antisense RNA 1 [Source:HGNC Symbol;Acc:HGNC:44148]	0.743374	0.000843378	0.0359597
ENSG00000266028	SRGAP2	SLIT-ROBO Rho GTPase activating protein 2 [Source:HGNC Symbol;Acc:HGNC:19751]	-0.810896	0.000789027	0.0349016
ENSG00000266978	AC011511.2	novel transcript, antisense to MRPL4 and ICAM1	1.99139	0.000520211	0.0279051
ENSG00000267121	AC008105.3	novel transcript, antisense to FMNL1	0.865319	0.000164598	0.0166619
ENSG00000268895	A1BG-AS1	A1BG antisense RNA 1 [Source:HGNC Symbol;Acc:HGNC:37133]	-1.35047	0.00088669	0.0371999
ENSG00000272379	AL008729.2	novel transcript	1.33876	0.000944746	0.0384464
ENSG00000273142	LINC02604	long intergenic non-protein coding RNA 2604 [Source:HGNC Symbol;Acc:HGNC:53972]	0.952795	0.000743994	0.0333629
ENSG00000273320	AC007032.1	novel transcript, antisense to NAMPT	3.15672	0.00117329	0.0430152
ENSG00000273749	CYFIP1	cytoplasmic FMR1 interacting protein 1 [Source:HGNC Symbol;Acc:HGNC:13759]	-1.47965	1.08454e-05	0.00452672
ENSG00000274114	ALOX15P1	arachidonate 15-lipoxygenase pseudogene 1 [Source:HGNC Symbol;Acc:HGNC:13742]	1.86763	0.00154874	0.0487628
ENSG00000276216	AC245014.3	novel transcript	1.46662	0.000257983	0.0202089
ENSG00000276231	PIK3R6	phosphoinositide-3-kinase regulatory subunit 6 [Source:HGNC Symbol;Acc:HGNC:27101]	-0.826741	0.000780264	0.034608
ENSG00000276805	AL133216.2	general transcription factor IIi (GTF2I) pseudogene	0.793117	0.000899771	0.03747
ENSG00000277147	LINC00869	long intergenic non-protein coding RNA 869 [Source:HGNC Symbol;Acc:HGNC:29050]	0.847918	0.000583629	0.0290529
ENSG00000278195	SSTR3	somatostatin receptor 3 [Source:HGNC Symbol;Acc:HGNC:11332]	1.33036	0.000509888	0.0275746
ENSG00000279491	AP003733.3	TEC	1.98484	0.000564516	0.0287098
ENSG00000279583	AC009086.2	novel transcript	1.15598	0.000987509	0.0393247
ENSG00000280194	AD000864.1	novel transcript	1.14652	0.000392925	0.0254822
ENSG00000282572	AC215522.2	novel transcript similar to family member with sequence similarity 157	1.43703	0.00109311	0.041574
ENSG00000283849	AC092053.2	novel transcript, antisense CSRNP1	2.007	0.00131868	0.0462618
ENSG00000284820	AC068946.2	novel protein	3.83085	0.000796194	0.0351232
ENSG00000285793	ANAPC1P2	ANAPC1 pseudogene 2 [Source:NCBI gene (formerly Entrezgene);Acc:285074]	1.0043	7.44177e-05	0.0100948
ENSG00000285966	AC007686.4	novel transcript	2.96928	0.0014675	0.0480728
ENSG00000286646	AL121933.2	novel transcript, antisense to MAP3K5	-1.0098	8.30661e-05	0.0103687
ENSG00000287263	AC008875.3	novel transcript	0.977862	0.00046672	0.026568
ENSG00000287926	AC113208.5	novel transcript	2.87571	0.00153567	0.0485392
ENSG00000288349	AC139272.1	POM121 transmembrane nucleoporin C (POM121C) pseudogene	-0.899562	0.000658598	0.0312478
